# Supplementary material for: The role of peer, parental, and school norms in predicting adolescents’ attitudes and behaviours of majority and different minority ethnic groups in Croatia
Source: PLoS One. 2020 Jan 10;15(1):e0227512. doi: 10.1371/journal.pone.0227512 (PMC6953838; doi:10.1371/journal.pone.0227512)
Supplement: S1 Dataset — (XLSX) [file pone.0227512.s001.xlsx]

## Sheet: Normative approach to intergrou
ID	status	context	school_type	class	age	norm_peer01	norm_peer02	norm_peer03	norm_peer04	norm_peer05	norm_parent06	norm_parent07	norm_parent08	norm_parent09	norm_parent10	norm_school11	norm_school12	norm_school13	norm_school14	norm_school15	bias01	bias02	diskr01	diskr02	diskr03	diskr04	diskr05	diskr06	diskr07	diskr08	pros01	pros02	pros03	pros04	pros07	sd_state	sd_class	sd_neighbour	sd_friend	sd_housefriend	sd_cousin	sd_intimate	norm_peer_t	norm_parent_t	norm_school_t	diskr_t	pros_t	bias_t	sd_t
1	minority	Croatian-Italian context	elementary school	6th grade of elementary school	12	4	4	3	3	4	4	4	4	4	4	4	4	4	3	4	9	5	0	0	0	0	0	0	0	0	2	3	2	3	4	0	0	0	0	0	0	0	3.5	4	3.66667	0	2.8	4	0
2	minority	Croatian-Italian context	elementary school	6th grade of elementary school	13	2	2	2	3	3	3	4	3	3	3	3	4	4	2	3	8	8	0	1	1	1	0	0	0	0	2	2	3	3	2	0	0	0	0	0	0	0	2	3.5	3	3	2.4	0	0
3	minority	Croatian-Italian context	elementary school	6th grade of elementary school	#NULL!	3	3	2	4	3	3	3	3	4	1	4	4	4	4	4	#NULL!	#NULL!	1	0	#NULL!	0	1	1	1	0	2	2	3	3	4	0	0	1	0	0	0	1	2.5	3	4	#NULL!	2.8	#NULL!	2
4	minority	Croatian-Italian context	elementary school	6th grade of elementary school	#NULL!	#NULL!	#NULL!	#NULL!	#NULL!	#NULL!	#NULL!	#NULL!	#NULL!	#NULL!	#NULL!	#NULL!	#NULL!	#NULL!	#NULL!	#NULL!	10	10	0	0	0	0	0	0	1	0	3	3	3	3	3	0	0	0	0	0	0	0	#NULL!	#NULL!	#NULL!	1	3	0	0
5	minority	Croatian-Italian context	elementary school	6th grade of elementary school	12	4	4	3	1	4	4	4	4	4	1	4	4	4	4	3	#NULL!	#NULL!	0	1	0	0	0	0	0	0	3	4	3	4	4	0	0	1	0	1	0	1	3.5	4	4	1	3.6	#NULL!	3
6	minority	Croatian-Italian context	elementary school	6th grade of elementary school	13	4	4	3	4	3	4	4	4	1	4	4	4	4	3	4	4	10	0	0	1	0	0	0	0	0	3	3	3	3	3	0	0	0	0	0	0	0	3.5	4	3.66667	1	3	-6	0
7	minority	Croatian-Italian context	elementary school	6th grade of elementary school	13	4	4	3	2	4	4	4	4	4	4	4	4	4	4	4	5	5	0	0	0	0	0	0	0	0	2	3	2	2	2	0	0	0	0	0	0	0	3.5	4	4	0	2.2	0	0
8	minority	Croatian-Italian context	elementary school	6th grade of elementary school	13	4	3	2	4	4	4	4	3	1	4	3	4	1	1	3	10	9	#NULL!	1	0	0	0	0	0	0	2	2	2	2	2	0	0	0	0	0	0	0	2.5	4	1.66667	#NULL!	2	1	0
9	minority	Croatian-Italian context	elementary school	6th grade of elementary school	13	2	3	3	#NULL!	1	3	3	4	4	3	3	4	4	2	3	6	7	1	1	0	0	0	0	0	0	4	4	3	4	4	0	0	0	0	0	0	0	3	3	3	2	3.8	-1	0
10	minority	Croatian-Italian context	elementary school	6th grade of elementary school	13	4	4	3	4	4	4	4	4	4	4	4	4	4	4	4	10	10	0	1	0	1	0	0	1	0	2	3	3	3	3	0	0	0	0	0	0	0	3.5	4	4	3	2.8	0	0
11	minority	Croatian-Italian context	elementary school	6th grade of elementary school	13	4	4	4	4	4	4	4	4	4	4	4	4	4	4	4	10	10	0	0	0	0	0	0	0	0	3	4	3	4	4	0	0	0	0	0	0	0	4	4	4	0	3.6	0	0
12	minority	Croatian-Italian context	elementary school	6th grade of elementary school	13	2	4	4	2	2	4	4	4	1	2	4	4	3	4	2	10	10	1	0	0	1	0	0	0	0	2	2	2	3	4	0	0	0	0	0	0	0	4	4	3.66667	2	2.6	0	0
13	minority	Croatian-Italian context	elementary school	6th grade of elementary school	13	4	3	4	4	4	4	4	4	4	4	4	4	4	3	4	7	7	0	0	0	0	0	0	0	0	3	4	2	3	4	1	0	1	0	0	0	1	3.5	4	3.66667	0	3.2	0	3
14	minority	Croatian-Italian context	elementary school	6th grade of elementary school	12	4	4	4	4	4	4	4	4	4	4	4	4	4	4	4	10	10	0	0	0	0	1	0	0	0	4	4	4	4	4	0	0	0	0	0	0	0	4	4	4	1	4	0	0
15	minority	Croatian-Italian context	elementary school	6th grade of elementary school	12	3	3	2	2	4	3	2	4	3	2	4	3	3	2	3	10	10	1	0	0	1	0	0	1	0	3	3	3	3	3	1	0	0	0	0	1	1	2.5	2.5	3	3	3	0	3
16	minority	Croatian-Italian context	elementary school	6th grade of elementary school	13	3	3	3	2	3	3	3	4	4	3	3	4	4	3	4	9	9	0	1	0	1	0	0	0	0	3	4	3	3	4	0	0	0	0	0	0	1	3	3	3.33333	2	3.4	0	1
17	minority	Croatian-Italian context	elementary school	6th grade of elementary school	13	4	4	3	1	4	4	4	4	4	1	4	4	4	4	#NULL!	10	10	1	1	0	0	0	#NULL!	1	#NULL!	3	3	#NULL!	3	3	0	0	0	0	0	0	0	3.5	4	4	#NULL!	#NULL!	0	0
18	minority	Croatian-Italian context	elementary school	6th grade of elementary school	#NULL!	4	4	3	2	4	#NULL!	3	4	4	4	3	4	4	2	3	7	5	1	0	0	1	0	0	0	0	3	3	3	3	4	0	0	0	0	0	0	0	3.5	#NULL!	3	2	3.2	2	0
19	minority	Croatian-Italian context	elementary school	6th grade of elementary school	13	4	4	3	4	4	4	4	4	4	4	3	4	4	4	4	6	8	1	1	0	1	0	0	1	#NULL!	3	3	#NULL!	4	3	0	0	0	0	0	0	0	3.5	4	3.66667	#NULL!	#NULL!	-2	0
20	minority	Croatian-Italian context	elementary school	6th grade of elementary school	13	4	4	2	4	4	4	4	4	3	4	4	4	4	4	4	10	10	0	0	0	0	0	0	0	0	3	3	3	3	3	0	0	0	0	0	0	0	3	4	4	0	3	0	0
21	minority	Croatian-Italian context	elementary school	6th grade of elementary school	12	3	4	3	4	4	4	4	4	4	4	4	4	4	4	4	9	9	#NULL!	1	0	0	0	0	0	0	3	3	3	3	4	0	0	0	0	0	0	0	3.5	4	4	#NULL!	3.2	0	0
22	minority	Croatian-Italian context	elementary school	6th grade of elementary school	13	3	3	#NULL!	4	4	4	3	3	4	4	3	3	4	3	4	8	10	0	0	0	0	0	0	0	0	3	3	4	3	4	0	0	0	0	0	0	0	#NULL!	3.5	3.33333	0	3.4	-2	0
23	minority	Croatian-Italian context	elementary school	6th grade of elementary school	13	2	4	2	2	3	4	4	1	4	4	3	3	2	3	3	10	10	0	1	0	1	0	0	1	0	3	4	2	3	4	0	1	0	1	0	0	0	3	4	2.66667	3	3.2	0	2
24	minority	Croatian-Italian context	elementary school	6th grade of elementary school	13	4	4	1	4	4	1	4	4	4	4	4	4	4	4	1	10	10	0	0	0	0	0	0	0	0	3	2	3	4	4	0	0	0	0	0	0	0	2.5	2.5	4	0	3.2	0	0
25	minority	Croatian-Italian context	elementary school	6th grade of elementary school	13	4	3	2	3	2	4	4	3	3	3	3	2	2	3	2	8	8	1	0	1	1	1	0	0	0	3	3	3	3	3	0	0	0	0	0	0	0	2.5	4	2.66667	4	3	0	0
26	minority	Croatian-Italian context	elementary school	6th grade of elementary school	13	4	4	2	2	1	4	4	4	1	1	3	4	3	3	4	10	10	1	0	0	0	0	0	0	0	4	4	4	4	4	0	0	0	0	0	0	0	3	4	3	1	4	0	0
27	minority	Croatian-Italian context	elementary school	6th grade of elementary school	13	4	4	2	#NULL!	4	2	3	2	1	2	4	4	4	4	4	7	10	0	0	0	0	0	0	0	0	2	2	3	2	3	0	0	0	0	0	0	0	3	2.5	4	0	2.4	-3	0
28	minority	Croatian-Italian context	elementary school	6th grade of elementary school	13	3	4	1	2	3	4	3	2	2	3	4	3	1	2	4	10	8	0	1	1	1	0	0	1	1	4	3	3	3	3	1	1	1	1	1	1	1	2.5	3.5	2.33333	5	3.2	2	7
29	minority	Croatian-Serbian context	elementary school	6th grade of elementary school	13	2	4	4	4	4	4	4	4	4	4	4	4	4	3	4	10	10	0	0	0	0	0	0	0	0	4	3	4	2	2	0	0	0	0	0	1	1	4	4	3.66667	0	3	0	2
30	minority	Croatian-Serbian context	elementary school	6th grade of elementary school	13	4	3	3	4	3	3	3	4	4	4	3	1	1	4	4	#NULL!	#NULL!	1	1	0	0	0	0	0	0	2	2	2	2	2	0	1	1	1	1	1	1	3	3	2.66667	2	2	#NULL!	6
31	minority	Croatian-Serbian context	elementary school	6th grade of elementary school	13	2	4	1	4	4	3	3	3	4	2	4	4	4	3	3	9	10	1	0	1	0	1	1	0	1	2	3	3	4	2	0	0	0	0	0	0	1	2.5	3	3.66667	5	2.8	-1	1
32	minority	Croatian-Serbian context	elementary school	6th grade of elementary school	13	3	2	1	4	2	3	3	4	4	4	3	3	4	2	#NULL!	10	10	0	0	0	0	0	0	1	0	2	2	1	3	1	0	0	0	0	0	0	0	1.5	3	3	1	1.8	0	0
33	minority	Croatian-Serbian context	elementary school	6th grade of elementary school	13	#NULL!	#NULL!	#NULL!	#NULL!	#NULL!	#NULL!	#NULL!	#NULL!	#NULL!	#NULL!	#NULL!	#NULL!	#NULL!	#NULL!	#NULL!	5	10	0	0	0	0	0	0	1	0	#NULL!	#NULL!	#NULL!	#NULL!	#NULL!	0	1	0	0	0	0	0	#NULL!	#NULL!	#NULL!	1	#NULL!	-5	1
34	minority	Croatian-Serbian context	elementary school	6th grade of elementary school	12	3	3	2	3	2	#NULL!	#NULL!	#NULL!	#NULL!	3	3	4	#NULL!	3	4	9	8	0	0	1	0	0	0	0	0	2	3	2	3	2	0	0	0	0	0	1	0	2.5	#NULL!	#NULL!	1	2.4	1	1
35	minority	Croatian-Serbian context	elementary school	6th grade of elementary school	13	4	3	#NULL!	3	4	4	4	4	4	1	3	4	4	4	4	8	8	0	0	0	1	1	0	1	0	3	3	3	3	4	0	0	0	0	0	0	1	#NULL!	4	3.66667	3	3.2	0	1
36	minority	Croatian-Serbian context	elementary school	6th grade of elementary school	13	2	3	2	2	1	3	2	4	3	4	4	4	3	2	3	5	8	0	1	1	0	0	0	1	1	3	2	2	2	4	0	0	0	0	0	0	1	2.5	2.5	3	4	2.6	-3	1
37	minority	Croatian-Serbian context	elementary school	6th grade of elementary school	13	3	#NULL!	4	4	4	3	2	4	1	4	2	4	3	3	3	10	10	1	0	#NULL!	#NULL!	0	0	#NULL!	0	2	2	2	3	2	0	1	0	0	0	0	0	#NULL!	2.5	2.66667	#NULL!	2.2	0	1
38	minority	Croatian-Serbian context	elementary school	6th grade of elementary school	13	4	4	#NULL!	4	4	4	3	4	4	4	4	4	4	4	#NULL!	10	10	0	0	0	0	0	0	0	0	3	3	4	3	3	0	0	0	0	0	0	0	#NULL!	3.5	4	0	3.2	0	0
39	minority	Croatian-Serbian context	elementary school	6th grade of elementary school	12	3	4	3	4	3	4	4	4	4	1	2	3	3	3	3	8	8	1	0	0	0	0	0	0	0	4	3	3	4	3	0	0	0	0	0	0	0	3.5	4	2.66667	1	3.4	0	0
40	minority	Croatian-Czech context	elementary school	6th grade of elementary school	13	4	3	4	4	4	3	3	4	2	1	4	4	4	1	4	5	6	0	0	1	0	1	0	0	0	2	3	1	2	3	0	0	0	0	0	0	0	3.5	3	3	2	2.2	-1	0
41	minority	Croatian-Czech context	elementary school	6th grade of elementary school	13	3	2	2	3	2	#NULL!	3	4	3	1	2	3	2	3	4	6	5	1	0	1	1	0	1	0	1	3	4	2	4	2	0	0	0	1	0	0	0	2	#NULL!	2.33333	5	3	1	1
42	minority	Croatian-Czech context	elementary school	6th grade of elementary school	12	4	4	3	3	4	4	4	4	4	4	4	4	4	4	4	10	10	0	1	0	0	0	0	0	0	4	3	4	4	4	0	0	0	0	0	0	0	3.5	4	4	1	3.8	0	0
43	minority	Croatian-Czech context	elementary school	6th grade of elementary school	12	2	4	4	4	4	4	4	4	4	1	4	4	4	4	3	5	10	1	0	0	1	1	0	1	1	4	4	3	4	1	0	1	1	0	0	1	0	4	4	4	5	3.2	-5	3
44	minority	Croatian-Czech context	elementary school	6th grade of elementary school	13	3	3	3	2	4	4	4	3	3	4	3	4	3	4	4	10	10	0	0	1	0	1	0	0	1	4	3	3	4	4	0	0	1	0	0	0	0	3	4	3.33333	3	3.6	0	1
45	minority	Croatian-Czech context	elementary school	6th grade of elementary school	13	2	4	4	4	4	1	1	1	4	4	4	4	4	4	4	10	10	0	0	0	0	0	0	0	0	4	4	4	4	4	0	0	0	0	0	0	0	4	1	4	0	4	0	0
46	minority	Croatian-Czech context	elementary school	6th grade of elementary school	13	4	4	2	4	4	4	3	4	4	4	3	4	4	3	4	5	8	0	0	0	0	0	0	0	0	4	3	3	4	3	0	0	0	0	0	0	0	3	3.5	3.33333	0	3.4	-3	0
47	minority	Croatian-Czech context	elementary school	6th grade of elementary school	13	3	4	3	3	3	3	4	4	2	2	4	4	4	4	4	6	10	1	1	0	1	0	0	1	0	4	4	3	4	4	0	1	1	0	0	1	0	3.5	3.5	4	4	3.8	-4	3
48	minority	Croatian-Czech context	elementary school	6th grade of elementary school	12	1	4	4	1	4	4	4	4	1	4	4	4	4	4	4	10	10	1	1	1	0	1	1	0	1	4	4	4	4	4	0	0	0	0	0	1	0	4	4	4	6	4	0	1
49	minority	Croatian-Czech context	elementary school	6th grade of elementary school	13	4	4	2	4	4	4	4	4	4	4	4	3	4	4	3	7	10	0	0	0	0	0	0	0	0	4	4	4	4	4	0	0	0	0	0	0	0	3	4	4	0	4	-3	0
50	minority	Croatian-Czech context	elementary school	6th grade of elementary school	12	4	4	4	4	1	4	4	4	4	4	4	4	4	4	4	10	10	0	0	0	0	0	0	0	0	3	3	3	3	3	0	0	0	0	0	0	0	4	4	4	0	3	0	0
51	minority	Croatian-Czech context	elementary school	6th grade of elementary school	13	4	4	4	4	4	4	4	4	4	4	4	4	4	4	4	5	5	0	1	0	1	0	0	0	0	3	3	4	4	3	0	0	0	0	0	0	0	4	4	4	2	3.4	0	0
52	minority	Croatian-Czech context	elementary school	6th grade of elementary school	13	4	3	4	3	1	4	4	4	4	4	4	4	3	3	3	8	9	1	1	1	0	1	0	0	0	3	3	3	3	4	0	0	0	0	0	0	0	3.5	4	3.33333	4	3.2	-1	0
53	minority	Croatian-Czech context	elementary school	6th grade of elementary school	13	3	2	2	4	4	4	4	4	3	4	4	4	4	2	4	9	10	0	0	0	0	0	0	0	0	2	2	3	3	4	0	0	0	0	0	0	0	2	4	3.33333	0	2.8	-1	0
54	minority	Croatian-Czech context	elementary school	6th grade of elementary school	12	3	3	3	4	4	4	4	4	4	4	4	4	4	3	4	10	10	0	0	0	0	0	0	0	0	4	3	4	3	3	0	0	0	0	0	0	0	3	4	3.66667	0	3.4	0	0
55	minority	Croatian-Czech context	elementary school	6th grade of elementary school	13	1	4	4	4	4	4	4	4	4	1	4	4	4	2	2	3	8	0	0	0	0	0	0	0	0	4	2	4	4	2	0	0	0	0	0	0	0	4	4	3.33333	0	3.2	-5	0
56	minority	Croatian-Czech context	elementary school	6th grade of elementary school	13	4	2	3	4	4	4	4	4	4	4	4	4	4	4	4	10	10	0	0	0	1	0	0	0	0	4	3	3	4	3	0	0	0	0	0	0	0	2.5	4	4	1	3.4	0	0
57	minority	Croatian-Czech context	elementary school	6th grade of elementary school	13	4	4	4	4	4	4	4	4	4	4	4	4	4	4	4	10	10	0	0	0	0	0	0	0	0	4	4	2	2	3	0	0	0	0	0	0	0	4	4	4	0	3	0	0
58	minority	Croatian-Czech context	elementary school	6th grade of elementary school	13	4	4	1	1	4	4	4	4	4	4	4	4	4	3	3	10	10	0	0	0	0	0	0	0	0	2	2	2	2	3	0	0	1	0	0	1	1	2.5	4	3.66667	0	2.2	0	3
59	minority	Croatian-Czech context	elementary school	6th grade of elementary school	13	3	3	3	3	3	3	3	3	3	3	3	3	3	2	3	5	5	1	1	0	1	0	0	0	0	3	3	3	3	3	0	0	0	0	0	1	1	3	3	2.66667	3	3	0	2
60	minority	Croatian-Czech context	elementary school	6th grade of elementary school	13	4	4	4	4	4	4	4	4	1	4	4	4	4	4	4	7	8	1	1	1	1	0	0	0	0	4	4	4	4	4	0	0	0	0	0	0	0	4	4	4	4	4	-1	0
61	minority	Croatian-Czech context	elementary school	6th grade of elementary school	13	3	3	4	4	4	4	4	4	4	1	4	4	4	4	4	10	10	0	#NULL!	0	0	0	0	0	0	3	3	2	4	3	0	#NULL!	0	0	0	0	0	3.5	4	4	#NULL!	3	0	#NULL!
62	minority	Croatian-Czech context	elementary school	6th grade of elementary school	13	2	3	3	3	3	4	4	4	3	3	4	3	3	4	4	5	10	0	0	0	0	0	0	0	0	2	3	3	3	3	0	0	0	0	0	1	1	3	4	3.66667	0	2.8	-5	2
63	minority	Croatian-Czech context	elementary school	6th grade of elementary school	13	3	1	3	4	4	4	4	4	4	4	4	3	4	#NULL!	3	10	9	0	0	0	0	0	0	0	0	4	4	4	4	4	0	0	0	0	0	0	0	2	4	#NULL!	0	4	1	0
64	minority	Croatian-Czech context	elementary school	6th grade of elementary school	12	4	4	2	2	4	4	4	4	4	4	4	4	4	4	4	9	8	1	1	0	0	0	0	0	0	3	3	3	4	4	0	0	0	0	0	0	0	3	4	4	2	3.4	1	0
65	minority	Croatian-Czech context	elementary school	6th grade of elementary school	12	3	1	3	4	2	3	3	4	2	#NULL!	3	4	4	4	3	9	9	1	0	0	0	0	0	0	0	2	3	4	4	4	0	0	0	0	0	0	1	2	3	3.66667	1	3.4	0	1
66	minority	Croatian-Czech context	elementary school	6th grade of elementary school	13	4	4	4	4	4	4	4	1	4	4	4	4	4	4	4	10	10	1	0	0	0	0	1	0	0	3	3	4	4	4	0	1	1	0	0	0	1	4	4	4	2	3.6	0	3
67	minority	Croatian-Czech context	elementary school	6th grade of elementary school	13	4	3	2	4	1	4	4	4	4	4	4	4	4	4	4	5	6	1	0	1	0	0	0	0	0	4	4	4	4	4	0	0	0	0	0	1	0	2.5	4	4	2	4	-1	1
68	minority	Croatian-Czech context	elementary school	6th grade of elementary school	13	4	4	3	4	4	4	4	4	4	4	4	4	4	4	4	10	10	1	0	1	1	0	0	1	0	3	2	3	2	4	0	0	0	0	0	1	0	3.5	4	4	4	2.8	0	1
69	minority	Croatian-Czech context	elementary school	6th grade of elementary school	13	4	2	4	4	4	4	4	3	4	4	4	4	4	4	4	10	10	0	0	0	1	0	0	0	0	3	3	3	3	4	0	0	1	0	0	1	1	3	4	4	1	3.2	0	3
70	minority	Croatian-Czech context	elementary school	6th grade of elementary school	12	4	3	4	3	4	2	3	4	4	4	4	4	4	2	4	10	10	1	1	0	0	0	0	0	0	3	3	4	4	3	0	0	0	0	0	0	0	3.5	2.5	3.33333	2	3.4	0	0
71	minority	Croatian-Czech context	elementary school	6th grade of elementary school	12	4	3	3	4	4	4	4	4	4	4	4	4	4	4	4	6	7	1	1	0	1	1	0	1	0	3	3	3	4	4	0	0	0	0	0	0	0	3	4	4	5	3.4	-1	0
72	minority	Croatian-Czech context	elementary school	6th grade of elementary school	13	4	1	3	4	4	4	4	3	1	4	4	4	4	2	4	8	10	0	1	1	1	0	0	0	0	4	4	4	4	3	0	0	0	0	0	0	0	2	4	3.33333	3	3.8	-2	0
73	minority	Croatian-Czech context	elementary school	6th grade of elementary school	13	3	3	4	3	4	3	3	4	4	4	4	3	4	4	4	5	7	0	0	0	0	0	0	0	0	3	3	3	3	3	0	0	0	0	0	0	0	3.5	3	4	0	3	-2	0
74	minority	Croatian-Czech context	elementary school	6th grade of elementary school	13	3	4	4	4	4	4	4	4	4	4	4	4	4	4	4	10	10	1	1	0	1	0	0	1	0	4	4	4	4	4	0	0	0	0	0	0	0	4	4	4	4	4	0	0
75	minority	Croatian-Hungarian context	elementary school	6th grade of elementary school	13	4	4	3	4	4	#NULL!	4	4	4	4	4	4	4	4	4	10	10	1	1	1	1	1	1	1	0	4	3	4	3	4	0	0	0	0	0	0	0	3.5	#NULL!	4	7	3.6	0	0
76	minority	Croatian-Hungarian context	elementary school	6th grade of elementary school	13	4	4	4	4	2	1	4	4	3	4	4	4	3	1	4	10	10	1	1	0	1	0	0	1	0	3	3	3	4	3	0	0	0	0	0	0	0	4	2.5	2.66667	4	3.2	0	0
77	minority	Croatian-Hungarian context	elementary school	6th grade of elementary school	13	3	2	2	4	4	3	4	4	4	4	3	4	4	3	4	10	5	1	0	1	0	0	0	1	0	3	2	3	3	3	0	1	0	0	0	0	1	2	3.5	3.33333	3	2.8	5	2
78	minority	Croatian-Hungarian context	elementary school	6th grade of elementary school	13	4	3	4	4	4	4	3	3	4	4	4	4	3	4	4	10	10	0	1	0	0	0	0	0	0	3	3	4	3	3	0	0	0	0	0	0	0	3.5	3.5	3.66667	1	3.2	0	0
79	minority	Croatian-Hungarian context	elementary school	6th grade of elementary school	#NULL!	4	#NULL!	3	4	4	4	4	4	4	4	4	4	4	4	4	10	10	0	0	0	0	0	0	1	0	3	4	4	4	1	0	0	0	0	0	0	0	#NULL!	4	4	1	3.2	0	0
80	minority	Croatian-Hungarian context	elementary school	6th grade of elementary school	13	4	4	4	1	4	4	4	4	4	1	4	4	4	1	4	5	5	1	0	0	1	0	0	1	0	4	4	3	4	3	0	0	0	0	0	0	0	4	4	3	3	3.6	0	0
81	minority	Croatian-Hungarian context	elementary school	6th grade of elementary school	13	4	#NULL!	3	4	4	4	4	4	4	#NULL!	4	4	4	3	4	5	5	0	1	#NULL!	1	0	0	0	#NULL!	4	4	4	4	4	0	#NULL!	#NULL!	#NULL!	#NULL!	#NULL!	#NULL!	#NULL!	4	3.66667	#NULL!	4	0	#NULL!
82	minority	Croatian-Hungarian context	elementary school	6th grade of elementary school	13	2	2	4	2	1	4	4	4	4	4	4	4	4	4	4	9	10	1	1	0	1	0	0	1	0	3	3	3	3	4	#NULL!	0	1	0	0	0	0	3	4	4	4	3.2	-1	#NULL!
83	minority	Croatian-Hungarian context	elementary school	6th grade of elementary school	12	4	4	3	4	4	4	4	4	4	4	4	4	4	4	4	9	10	0	0	0	0	0	0	0	0	4	3	3	4	3	0	0	0	0	0	0	0	3.5	4	4	0	3.4	-1	0
84	minority	Croatian-Hungarian context	elementary school	6th grade of elementary school	12	4	4	1	1	3	4	2	4	4	4	4	4	4	3	4	10	10	0	0	0	1	0	0	0	0	4	3	3	3	3	0	#NULL!	0	0	0	0	1	2.5	3	3.66667	1	3.2	0	#NULL!
85	minority	Croatian-Hungarian context	elementary school	6th grade of elementary school	13	2	2	4	3	2	4	3	3	3	1	3	4	2	2	4	10	5	1	0	1	0	1	0	1	0	4	4	3	2	4	0	0	1	1	0	0	0	3	3.5	2.33333	4	3.4	5	2
86	minority	Croatian-Hungarian context	elementary school	6th grade of elementary school	12	4	3	4	4	4	3	3	2	4	4	2	1	4	1	4	10	7	1	1	0	1	1	0	1	0	4	4	4	4	1	0	0	0	0	0	0	#NULL!	3.5	3	2.33333	5	3.4	3	#NULL!
87	minority	Croatian-Hungarian context	elementary school	6th grade of elementary school	13	4	3	3	3	4	4	4	#NULL!	1	4	4	4	4	3	3	8	7	1	0	0	0	0	0	0	0	2	2	2	2	1	0	1	1	0	0	0	1	3	4	3.66667	1	1.8	1	3
88	minority	Croatian-Hungarian context	elementary school	6th grade of elementary school	14	4	4	4	4	4	4	4	4	4	4	1	4	4	1	4	6	4	1	0	0	0	1	0	1	0	2	4	2	3	4	0	1	1	0	0	1	1	4	4	2	3	3	2	4
89	minority	Croatian-Hungarian context	elementary school	6th grade of elementary school	13	3	3	4	4	4	4	4	4	4	2	4	4	3	3	2	5	8	0	0	0	0	0	0	0	0	3	4	1	3	4	0	0	0	0	0	1	0	3.5	4	3.33333	0	3	-3	1
90	minority	Croatian-Hungarian context	elementary school	6th grade of elementary school	14	3	2	3	3	3	2	2	1	4	3	4	2	2	2	4	5	5	1	0	0	0	0	0	1	1	2	2	2	2	2	0	0	0	0	0	0	1	2.5	2	2.66667	3	2	0	1
91	minority	Croatian-Hungarian context	elementary school	6th grade of elementary school	13	4	1	3	4	4	4	4	4	1	4	4	4	4	3	4	10	10	1	1	1	1	0	0	0	0	3	3	2	3	3	0	0	0	0	1	0	0	2	4	3.66667	4	2.8	0	1
92	minority	Croatian-Hungarian context	elementary school	6th grade of elementary school	12	4	4	3	3	4	4	4	4	4	4	4	4	4	4	4	10	10	#NULL!	0	0	0	0	0	0	0	4	4	4	4	4	0	0	0	0	0	0	#NULL!	3.5	4	4	#NULL!	4	0	#NULL!
93	minority	Croatian-Hungarian context	elementary school	6th grade of elementary school	13	4	2	3	3	4	4	4	4	4	4	4	4	2	3	4	10	10	0	0	1	0	0	0	0	0	3	4	3	4	4	0	0	0	0	0	0	0	2.5	4	3	1	3.6	0	0
94	minority	Croatian-Italian context	elementary school	7th grade of elementary school	14	4	4	4	4	4	4	4	4	4	4	3	3	4	2	1	9	10	0	0	1	1	0	0	0	0	3	3	3	4	4	0	0	0	0	0	0	0	4	4	3	2	3.4	-1	0
95	minority	Croatian-Italian context	elementary school	7th grade of elementary school	14	4	4	3	3	4	4	4	2	4	4	2	3	2	2	3	6	5	0	0	0	1	0	0	0	0	2	3	2	3	4	0	0	0	0	0	0	0	3.5	4	2	1	2.8	1	0
96	minority	Croatian-Italian context	elementary school	7th grade of elementary school	14	4	4	4	2	4	4	4	#NULL!	4	4	3	#NULL!	4	2	3	10	10	0	0	0	0	0	0	0	0	4	4	4	3	4	0	0	0	0	0	0	0	4	4	3	0	3.8	0	0
97	minority	Croatian-Italian context	elementary school	7th grade of elementary school	13	3	3	2	3	4	4	4	4	4	4	4	3	4	1	2	7	10	1	0	0	0	0	0	0	1	3	3	3	2	2	0	0	0	0	0	0	0	2.5	4	3	2	2.6	-3	0
98	minority	Croatian-Italian context	elementary school	7th grade of elementary school	14	4	3	4	2	3	4	4	4	4	4	3	4	4	3	3	7	8	0	0	0	0	0	1	0	0	3	3	3	3	3	0	0	0	0	0	0	0	3.5	4	3.33333	1	3	-1	0
99	minority	Croatian-Italian context	elementary school	7th grade of elementary school	14	2	3	3	2	3	3	3	4	4	4	3	4	4	2	4	10	5	0	0	0	0	0	0	0	0	2	2	3	4	4	0	0	0	0	0	0	0	3	3	3	0	3	5	0
100	minority	Croatian-Italian context	elementary school	7th grade of elementary school	14	4	4	4	1	4	4	4	4	3	1	4	4	4	4	4	10	8	0	0	0	0	0	0	0	0	4	4	4	4	4	0	0	0	0	0	0	0	4	4	4	0	4	2	0
101	minority	Croatian-Italian context	elementary school	7th grade of elementary school	13	4	3	4	1	4	3	4	4	4	4	4	4	4	2	1	5	5	0	0	0	0	0	0	0	0	3	3	4	4	4	0	0	0	0	0	0	0	3.5	3.5	3.33333	0	3.6	0	0
102	minority	Croatian-Italian context	elementary school	7th grade of elementary school	14	4	4	#NULL!	#NULL!	4	4	4	4	4	4	4	4	4	3	3	10	10	0	1	0	0	1	0	0	0	4	4	4	4	4	0	0	0	0	0	0	0	#NULL!	4	3.66667	2	4	0	0
103	minority	Croatian-Italian context	elementary school	7th grade of elementary school	14	3	4	4	4	4	4	4	4	4	4	4	4	4	1	1	8	10	0	0	0	0	0	0	0	0	3	4	3	3	4	0	0	0	0	0	0	0	4	4	3	0	3.4	-2	0
104	minority	Croatian-Italian context	elementary school	7th grade of elementary school	#NULL!	4	4	4	4	4	4	4	4	4	1	3	4	4	3	4	#NULL!	#NULL!	#NULL!	#NULL!	#NULL!	#NULL!	#NULL!	#NULL!	#NULL!	#NULL!	#NULL!	#NULL!	#NULL!	#NULL!	#NULL!	0	1	1	0	0	1	0	4	4	3.33333	#NULL!	#NULL!	#NULL!	3
105	minority	Croatian-Italian context	elementary school	7th grade of elementary school	14	4	4	4	4	4	4	4	4	4	4	1	3	4	2	4	8	8	0	0	0	0	0	0	0	0	2	3	3	3	4	0	0	0	0	0	0	0	4	4	2.33333	0	3	0	0
106	minority	Croatian-Italian context	elementary school	7th grade of elementary school	14	4	4	3	1	3	4	3	4	4	4	4	2	1	1	1	5	5	0	0	0	0	0	0	0	0	2	3	3	2	3	0	0	0	0	0	0	0	3.5	3.5	2	0	2.6	0	0
107	minority	Croatian-Italian context	elementary school	7th grade of elementary school	14	4	4	3	3	4	4	3	3	1	4	3	3	4	3	3	9	10	0	0	1	0	0	0	0	0	3	3	4	4	4	0	0	0	0	0	0	0	3.5	3.5	3.33333	1	3.6	-1	0
108	minority	Croatian-Italian context	elementary school	7th grade of elementary school	14	3	3	#NULL!	3	2	3	4	2	3	2	1	3	3	2	3	5	4	1	1	1	0	1	1	1	0	3	3	2	3	3	0	0	0	0	0	0	0	#NULL!	3.5	2	6	2.8	1	0
109	minority	Croatian-Italian context	elementary school	7th grade of elementary school	14	4	4	4	4	4	4	4	4	4	4	4	4	4	4	4	10	10	0	0	0	0	0	0	0	0	4	4	4	4	4	0	0	0	0	0	0	0	4	4	4	0	4	0	0
110	minority	Croatian-Italian context	elementary school	7th grade of elementary school	14	4	3	2	3	4	3	3	3	2	3	4	4	2	2	3	3	10	0	0	0	0	0	0	0	0	2	2	3	2	3	0	0	0	0	0	0	0	2.5	3	2.66667	0	2.4	-7	0
111	minority	Croatian-Italian context	elementary school	7th grade of elementary school	14	4	2	2	4	4	3	3	4	4	4	1	4	4	2	3	5	5	1	0	0	0	0	0	0	0	4	3	3	3	3	0	0	0	0	0	0	0	2	3	2.33333	1	3.2	0	0
112	minority	Croatian-Italian context	elementary school	7th grade of elementary school	14	4	4	4	4	4	4	4	4	4	4	4	4	4	4	3	8	7	0	0	0	0	0	0	0	0	2	2	2	2	1	0	0	0	0	0	0	0	4	4	4	0	1.8	1	0
113	minority	Croatian-Italian context	elementary school	7th grade of elementary school	14	4	3	3	4	4	4	4	3	4	4	4	4	4	2	1	7	10	0	0	0	0	0	0	0	0	3	3	3	4	3	0	0	0	0	0	0	0	3	4	3.33333	0	3.2	-3	0
114	minority	Croatian-Italian context	elementary school	7th grade of elementary school	14	4	4	3	2	4	4	4	4	3	4	3	3	4	3	2	10	10	0	0	0	0	0	0	0	0	3	3	3	3	3	0	0	0	0	0	0	0	3.5	4	3.33333	0	3	0	0
115	minority	Croatian-Italian context	elementary school	7th grade of elementary school	14	3	3	3	3	#NULL!	3	3	#NULL!	4	2	#NULL!	4	4	3	3	10	10	1	1	0	1	0	0	0	0	3	3	3	3	4	0	0	0	0	0	0	0	3	3	#NULL!	3	3.2	0	0
116	minority	Croatian-Italian context	elementary school	7th grade of elementary school	14	4	4	4	4	4	4	4	4	4	4	4	4	4	1	2	10	10	1	0	0	0	0	0	0	0	4	4	4	4	4	0	0	0	0	0	0	0	4	4	3	1	4	0	0
117	minority	Croatian-Italian context	elementary school	7th grade of elementary school	13	4	4	2	4	4	4	4	4	4	4	4	4	4	4	4	8	10	0	0	1	0	0	1	0	0	2	4	#NULL!	2	#NULL!	0	0	0	0	0	0	0	3	4	4	2	#NULL!	-2	0
118	minority	Croatian-Italian context	elementary school	7th grade of elementary school	14	4	4	4	4	4	4	4	4	4	4	4	4	4	4	4	10	10	0	0	0	0	0	0	0	0	3	3	3	3	3	0	0	0	0	0	0	0	4	4	4	0	3	0	0
119	minority	Croatian-Italian context	elementary school	7th grade of elementary school	14	1	3	4	2	1	4	4	3	1	2	3	3	3	4	3	10	9	0	1	0	1	1	0	0	1	3	3	4	3	4	0	0	0	0	0	1	1	3.5	4	3.33333	4	3.4	1	2
120	minority	Croatian-Italian context	elementary school	7th grade of elementary school	14	4	4	4	4	4	4	4	3	4	4	4	3	2	2	3	6	10	0	0	0	0	0	0	0	0	3	3	3	4	4	0	0	0	0	0	0	0	4	4	2.66667	0	3.4	-4	0
121	minority	Croatian-Italian context	elementary school	7th grade of elementary school	14	4	4	4	4	4	4	4	4	4	4	4	4	4	4	4	10	10	1	0	0	0	0	0	0	1	3	3	3	3	3	0	1	0	0	0	0	0	4	4	4	2	3	0	1
122	minority	Croatian-Italian context	elementary school	7th grade of elementary school	13	4	4	3	4	4	4	4	3	4	4	4	4	4	4	3	10	10	0	0	0	0	0	0	0	0	4	4	4	4	4	0	0	0	0	0	0	0	3.5	4	4	0	4	0	0
123	minority	Croatian-Italian context	elementary school	7th grade of elementary school	14	3	3	4	2	3	4	4	4	4	4	4	4	4	4	3	9	10	1	1	0	1	0	0	1	0	4	4	4	4	4	0	0	0	0	0	0	0	3.5	4	4	4	4	-1	0
124	minority	Croatian-Italian context	elementary school	7th grade of elementary school	14	4	4	4	2	1	4	4	4	4	1	4	4	4	4	4	10	10	0	0	0	0	0	0	0	0	4	4	4	4	4	0	0	0	0	0	0	0	4	4	4	0	4	0	0
125	minority	Croatian-Italian context	elementary school	7th grade of elementary school	13	4	3	2	1	#NULL!	2	4	4	4	4	3	4	4	4	4	10	10	0	1	0	0	1	0	0	0	3	4	4	4	4	1	1	0	0	1	0	0	2.5	3	3.66667	2	3.8	0	3
126	minority	Croatian-Italian context	elementary school	7th grade of elementary school	14	4	4	4	4	4	4	4	4	4	4	3	4	4	4	3	10	10	1	0	0	0	1	0	0	0	3	3	3	3	4	0	0	0	0	0	0	0	4	4	3.66667	2	3.2	0	0
127	minority	Croatian-Italian context	elementary school	7th grade of elementary school	13	3	2	3	3	3	2	3	2	2	3	2	3	2	3	2	10	10	0	0	0	0	0	0	0	0	3	3	3	3	4	0	0	0	0	0	0	0	2.5	2.5	2.33333	0	3.2	0	0
128	minority	Croatian-Italian context	elementary school	7th grade of elementary school	14	4	4	3	4	4	4	4	4	4	4	4	4	4	4	4	10	10	0	0	#NULL!	0	0	0	0	0	2	3	#NULL!	4	3	0	0	0	0	0	0	0	3.5	4	4	#NULL!	#NULL!	0	0
129	minority	Croatian-Italian context	elementary school	7th grade of elementary school	14	1	4	#NULL!	2	1	3	2	3	4	3	4	2	3	1	4	8	9	1	1	0	1	1	0	1	1	2	3	3	3	4	0	#NULL!	#NULL!	#NULL!	#NULL!	#NULL!	#NULL!	#NULL!	2.5	2.66667	6	3	-1	#NULL!
130	minority	Croatian-Italian context	elementary school	7th grade of elementary school	14	4	4	#NULL!	4	4	4	4	3	3	#NULL!	4	4	4	4	4	7	3	0	0	1	0	0	0	1	0	3	3	3	3	4	0	1	0	0	0	0	0	#NULL!	4	4	2	3.2	4	1
131	minority	Croatian-Italian context	elementary school	7th grade of elementary school	13	3	3	3	2	4	3	2	4	3	4	4	4	4	3	4	8	9	0	0	0	0	0	0	0	0	3	3	3	4	4	0	0	0	0	0	0	1	3	2.5	3.66667	0	3.4	-1	1
132	minority	Croatian-Italian context	elementary school	7th grade of elementary school	13	4	4	3	3	4	4	4	4	4	4	4	4	4	3	3	9	9	0	1	0	0	0	0	0	0	3	3	3	4	4	0	0	0	0	0	0	0	3.5	4	3.66667	1	3.4	0	0
133	minority	Croatian-Italian context	elementary school	7th grade of elementary school	14	4	4	3	4	4	4	4	4	#NULL!	4	#NULL!	#NULL!	4	4	4	#NULL!	#NULL!	1	1	1	#NULL!	0	0	0	1	4	3	4	4	3	0	0	0	0	0	0	0	3.5	4	#NULL!	#NULL!	3.6	#NULL!	0
134	minority	Croatian-Italian context	elementary school	7th grade of elementary school	14	4	4	2	4	4	4	4	4	4	4	4	4	4	4	4	10	10	0	0	0	0	0	0	0	0	4	3	3	3	3	0	1	1	0	1	1	0	3	4	4	0	3.2	0	4
135	minority	Croatian-Italian context	elementary school	7th grade of elementary school	14	4	4	4	4	4	4	4	4	4	4	4	#NULL!	4	3	4	7	5	1	1	0	1	1	0	0	0	3	4	4	4	4	0	0	0	0	0	0	0	4	4	3.66667	4	3.8	2	0
136	minority	Croatian-Italian context	elementary school	7th grade of elementary school	13	2	3	4	3	4	4	4	4	4	4	4	3	4	4	4	8	5	0	0	0	0	0	0	0	0	3	4	3	3	4	0	0	0	0	0	0	0	3.5	4	4	0	3.4	3	0
137	minority	Croatian-Italian context	elementary school	7th grade of elementary school	14	4	3	#NULL!	4	4	4	3	4	4	4	3	4	4	3	4	9	9	0	0	0	0	0	0	0	0	3	4	4	3	4	0	0	0	0	0	0	0	#NULL!	3.5	3.33333	0	3.6	0	0
138	minority	Croatian-Italian context	elementary school	7th grade of elementary school	14	4	3	2	1	3	3	3	2	3	3	3	4	2	3	1	4	9	1	0	0	1	0	1	1	0	3	2	3	1	4	0	1	1	0	0	1	0	2.5	3	2.66667	4	2.6	-5	3
139	minority	Croatian-Italian context	elementary school	7th grade of elementary school	13	4	4	2	1	4	4	4	4	1	1	4	4	4	4	4	2	10	1	1	1	1	1	0	0	1	2	3	4	3	4	0	0	0	0	0	0	0	3	4	4	6	3.2	-8	0
140	minority	Croatian-Italian context	elementary school	7th grade of elementary school	14	4	4	3	2	4	4	4	4	4	1	4	4	4	4	4	10	10	1	1	0	1	0	0	0	0	3	3	4	4	4	0	0	0	0	0	0	0	3.5	4	4	3	3.6	0	0
141	minority	Croatian-Italian context	elementary school	7th grade of elementary school	14	1	4	4	4	4	4	4	4	4	4	4	4	4	4	4	10	10	1	0	1	1	0	1	1	1	1	2	4	4	4	0	0	0	0	0	0	0	4	4	4	6	3	0	0
142	minority	Croatian-Italian context	elementary school	7th grade of elementary school	14	4	4	3	4	4	4	4	3	4	4	3	4	4	4	4	8	8	1	0	0	0	0	1	1	0	3	3	3	2	2	0	0	0	0	0	0	0	3.5	4	3.66667	3	2.6	0	0
143	minority	Croatian-Italian context	elementary school	7th grade of elementary school	14	3	3	#NULL!	2	3	3	3	2	3	3	3	4	4	3	3	10	7	0	0	0	0	0	0	0	1	3	2	3	3	3	0	0	0	0	0	0	1	#NULL!	3	3.33333	1	2.8	3	1
144	minority	Croatian-Italian context	elementary school	7th grade of elementary school	14	2	2	2	4	3	4	4	4	4	4	4	4	4	2	3	10	4	1	0	0	1	0	0	0	0	2	2	4	4	3	0	0	0	0	0	0	1	2	4	3.33333	2	3	6	1
145	minority	Croatian-Serbian context	elementary school	7th grade of elementary school	14	2	3	4	4	4	2	3	4	4	1	1	4	1	3	3	5	10	1	1	0	0	1	1	1	1	2	3	2	3	3	0	0	1	0	0	0	0	3.5	2.5	1.66667	6	2.6	-5	1
146	minority	Croatian-Serbian context	elementary school	7th grade of elementary school	14	4	2	1	3	4	4	4	4	4	4	4	4	4	1	4	10	10	1	1	1	1	1	0	1	0	2	2	2	2	2	1	1	0	0	0	1	1	1.5	4	3	6	2	0	4
147	minority	Croatian-Serbian context	elementary school	7th grade of elementary school	14	2	3	#NULL!	3	2	3	3	3	3	1	3	3	3	2	#NULL!	4	8	1	0	1	0	0	0	1	0	3	3	3	3	3	0	1	0	0	1	0	1	#NULL!	3	2.66667	3	3	-4	3
148	minority	Croatian-Serbian context	elementary school	7th grade of elementary school	14	4	3	4	4	4	3	3	4	4	4	4	4	2	4	2	#NULL!	#NULL!	0	0	0	0	0	0	0	0	3	3	4	4	4	0	0	0	0	0	0	0	3.5	3	3.33333	0	3.6	#NULL!	0
149	minority	Croatian-Serbian context	elementary school	7th grade of elementary school	14	3	2	4	4	4	4	3	#NULL!	4	3	3	4	4	4	4	5	3	0	0	1	0	1	0	0	0	1	1	2	2	2	0	0	1	0	0	0	1	3	3.5	3.66667	2	1.6	2	2
150	minority	Croatian-Serbian context	elementary school	7th grade of elementary school	14	2	3	2	2	4	2	2	3	3	2	3	4	4	4	3	5	3	1	1	1	0	0	0	0	0	2	2	2	2	2	0	1	1	0	0	1	1	2.5	2	3.66667	3	2	2	4
151	minority	Croatian-Serbian context	elementary school	7th grade of elementary school	13	3	3	3	3	4	3	2	4	4	4	3	4	3	3	3	10	8	0	0	0	0	0	0	0	0	3	2	2	3	3	0	0	0	0	0	0	0	3	2.5	3	0	2.6	2	0
152	minority	Croatian-Czech context	elementary school	7th grade of elementary school	13	4	3	#NULL!	4	4	2	3	4	3	4	3	4	4	3	4	5	5	0	1	0	0	1	0	0	1	3	4	3	4	3	0	0	1	0	0	1	1	#NULL!	2.5	3.33333	3	3.4	0	3
153	minority	Croatian-Czech context	elementary school	7th grade of elementary school	14	4	4	4	4	4	4	4	4	4	4	4	4	4	4	4	10	10	0	0	0	0	0	0	0	0	4	4	4	4	4	0	0	0	0	0	0	0	4	4	4	0	4	0	0
154	minority	Croatian-Czech context	elementary school	7th grade of elementary school	14	4	4	2	2	4	3	3	4	#NULL!	3	4	4	4	2	3	6	9	0	1	0	1	0	0	0	0	3	3	3	4	3	0	0	1	0	0	1	0	3	3	3.33333	2	3.2	-3	2
155	minority	Croatian-Czech context	elementary school	7th grade of elementary school	14	4	4	4	4	4	3	3	4	4	4	4	4	4	4	4	10	10	0	1	0	0	0	0	0	0	4	3	3	4	4	0	0	0	0	0	0	0	4	3	4	1	3.6	0	0
156	minority	Croatian-Czech context	elementary school	7th grade of elementary school	14	3	3	3	3	4	3	3	4	4	4	3	4	4	4	4	5	5	0	0	0	0	0	0	0	0	3	3	3	3	3	0	0	1	0	0	1	0	3	3	3.66667	0	3	0	2
157	minority	Croatian-Czech context	elementary school	7th grade of elementary school	13	4	3	3	4	4	3	3	4	4	4	4	4	4	4	4	8	9	#NULL!	0	0	0	0	0	0	0	3	3	3	3	3	0	0	0	0	0	0	0	3	3	4	#NULL!	3	-1	0
158	minority	Croatian-Czech context	elementary school	7th grade of elementary school	13	4	4	4	4	4	4	4	4	4	4	4	4	4	#NULL!	4	7	10	0	0	0	0	0	0	0	0	4	4	4	4	4	0	0	0	0	0	0	0	4	4	#NULL!	0	4	-3	0
159	minority	Croatian-Czech context	elementary school	7th grade of elementary school	14	4	4	4	4	4	4	4	4	4	4	4	4	4	4	4	10	10	0	0	0	0	0	0	0	0	4	4	4	4	4	0	0	0	0	0	0	0	4	4	4	0	4	0	0
160	minority	Croatian-Czech context	elementary school	7th grade of elementary school	14	4	4	3	4	4	4	3	4	4	4	4	4	4	3	3	10	10	0	0	0	0	0	0	0	0	3	2	3	3	3	0	0	0	0	0	0	0	3.5	3.5	3.66667	0	2.8	0	0
161	minority	Croatian-Czech context	elementary school	7th grade of elementary school	14	3	3	2	2	4	4	4	4	4	4	4	4	4	4	4	10	10	0	0	0	0	0	0	0	0	4	4	4	3	4	0	0	0	0	0	0	0	2.5	4	4	0	3.8	0	0
162	minority	Croatian-Czech context	elementary school	7th grade of elementary school	14	4	3	3	4	4	4	4	4	4	4	4	4	4	4	4	5	6	0	0	0	0	0	0	0	0	2	2	2	3	2	0	0	0	0	0	0	0	3	4	4	0	2.2	-1	0
163	minority	Croatian-Czech context	elementary school	7th grade of elementary school	14	4	4	4	4	4	4	4	4	4	4	4	4	4	4	4	10	10	0	0	0	0	0	0	0	0	4	4	4	4	4	0	0	0	0	0	0	0	4	4	4	0	4	0	0
164	minority	Croatian-Czech context	elementary school	7th grade of elementary school	14	4	4	3	4	4	4	4	4	1	4	4	3	4	4	4	5	10	0	0	1	0	0	0	0	0	3	3	3	3	3	0	0	0	0	0	0	0	3.5	4	4	1	3	-5	0
165	minority	Croatian-Czech context	elementary school	7th grade of elementary school	13	4	3	3	4	4	3	4	4	4	4	4	3	3	3	3	10	10	0	0	0	0	0	0	0	0	3	3	3	3	3	0	0	0	0	0	0	0	3	3.5	3.33333	0	3	0	0
166	minority	Croatian-Czech context	elementary school	7th grade of elementary school	14	4	4	4	4	4	4	4	4	4	4	4	4	4	4	4	10	10	0	0	0	0	0	0	0	0	3	3	3	4	3	0	0	0	0	0	0	0	4	4	4	0	3.2	0	0
167	minority	Croatian-Czech context	elementary school	7th grade of elementary school	13	4	3	2	4	3	4	1	4	3	3	3	3	4	3	4	10	10	1	0	0	1	0	0	0	0	4	4	3	#NULL!	4	0	0	1	0	0	1	0	2.5	2.5	3.33333	2	#NULL!	0	2
168	minority	Croatian-Czech context	elementary school	7th grade of elementary school	14	4	3	3	4	4	4	3	4	4	3	4	4	4	4	4	10	10	0	1	0	0	0	0	1	0	3	3	3	4	4	0	0	0	0	0	0	0	3	3.5	4	2	3.4	0	0
169	minority	Croatian-Czech context	elementary school	7th grade of elementary school	13	4	4	3	4	4	4	4	4	4	4	4	4	4	4	4	7	8	0	0	0	0	0	0	0	0	3	3	3	4	4	0	0	0	0	0	0	0	3.5	4	4	0	3.4	-1	0
170	minority	Croatian-Czech context	elementary school	7th grade of elementary school	14	3	3	4	3	3	4	4	4	3	4	4	4	3	3	3	9	9	1	0	0	1	0	0	1	0	2	2	2	3	4	0	0	1	0	0	1	1	3.5	4	3.33333	3	2.6	0	3
171	minority	Croatian-Czech context	elementary school	7th grade of elementary school	14	4	4	3	4	4	4	4	4	4	4	4	4	4	4	4	9	9	0	0	0	0	0	0	0	0	4	4	4	4	4	0	0	0	0	0	0	0	3.5	4	4	0	4	0	0
172	minority	Croatian-Czech context	elementary school	7th grade of elementary school	13	4	3	3	4	4	4	4	4	4	4	4	3	4	3	3	6	6	0	0	0	0	0	0	0	0	2	2	3	2	2	0	0	0	0	0	0	0	3	4	3.66667	0	2.2	0	0
173	minority	Croatian-Czech context	elementary school	7th grade of elementary school	14	4	4	4	4	4	4	4	4	4	4	4	3	3	2	2	8	9	0	0	0	0	0	0	0	0	2	2	3	3	4	0	0	0	0	0	0	0	4	4	3	0	2.8	-1	0
174	minority	Croatian-Czech context	elementary school	7th grade of elementary school	14	3	4	2	4	4	4	3	4	4	4	4	4	4	4	4	10	10	1	0	0	0	0	0	0	0	3	3	4	4	4	0	0	0	0	0	0	0	3	3.5	4	1	3.6	0	0
175	minority	Croatian-Czech context	elementary school	7th grade of elementary school	13	4	4	4	3	4	4	4	4	4	4	4	4	4	3	4	8	10	0	0	0	0	0	0	0	0	3	3	3	3	3	0	0	0	0	0	0	0	4	4	3.66667	0	3	-2	0
176	minority	Croatian-Czech context	elementary school	7th grade of elementary school	14	4	4	4	4	4	3	3	4	4	4	4	#NULL!	4	3	4	8	9	0	0	0	0	0	0	0	0	3	4	3	3	3	0	0	0	0	0	0	0	4	3	3.66667	0	3.2	-1	0
177	minority	Croatian-Czech context	elementary school	7th grade of elementary school	14	4	4	3	1	4	4	4	3	1	1	4	4	4	4	4	10	10	0	0	1	0	1	0	0	1	4	4	4	4	4	0	0	1	0	0	0	1	3.5	4	4	3	4	0	2
178	minority	Croatian-Czech context	elementary school	7th grade of elementary school	14	4	4	3	3	4	4	4	4	2	1	#NULL!	3	4	4	4	5	10	0	1	0	0	1	0	0	1	1	2	2	2	1	0	0	1	0	0	1	1	3.5	4	#NULL!	3	1.6	-5	3
179	minority	Croatian-Czech context	elementary school	7th grade of elementary school	14	4	4	4	1	4	4	4	4	4	4	4	3	4	4	4	10	10	0	0	0	0	0	0	0	0	4	3	2	3	2	#NULL!	0	0	0	0	0	#NULL!	4	4	4	0	2.8	0	#NULL!
180	minority	Croatian-Czech context	elementary school	7th grade of elementary school	#NULL!	3	4	4	4	#NULL!	#NULL!	#NULL!	#NULL!	#NULL!	#NULL!	#NULL!	#NULL!	#NULL!	#NULL!	#NULL!	#NULL!	#NULL!	#NULL!	#NULL!	#NULL!	#NULL!	#NULL!	#NULL!	#NULL!	#NULL!	#NULL!	#NULL!	#NULL!	#NULL!	#NULL!	0	0	0	0	0	0	0	4	#NULL!	#NULL!	#NULL!	#NULL!	#NULL!	0
181	minority	Croatian-Czech context	elementary school	7th grade of elementary school	13	4	3	4	4	4	4	4	4	4	4	4	4	4	4	4	10	7	0	0	0	0	1	0	0	0	4	3	3	4	3	0	0	0	0	0	0	1	3.5	4	4	1	3.4	3	1
182	minority	Croatian-Czech context	elementary school	7th grade of elementary school	14	3	3	#NULL!	4	3	3	2	#NULL!	1	4	3	3	3	3	3	9	9	0	0	0	0	0	0	1	0	#NULL!	#NULL!	#NULL!	#NULL!	#NULL!	#NULL!	#NULL!	#NULL!	#NULL!	#NULL!	#NULL!	#NULL!	#NULL!	2.5	3	1	#NULL!	0	#NULL!
183	minority	Croatian-Czech context	elementary school	7th grade of elementary school	15	4	2	3	2	2	4	3	1	2	3	1	3	3	3	3	#NULL!	#NULL!	0	0	0	0	0	0	0	0	3	2	4	1	3	#NULL!	#NULL!	#NULL!	#NULL!	#NULL!	#NULL!	#NULL!	2.5	3.5	2.33333	0	2.6	#NULL!	#NULL!
184	minority	Croatian-Czech context	elementary school	7th grade of elementary school	14	3	4	3	3	3	4	4	4	2	4	3	3	3	3	4	5	5	0	0	0	0	0	0	0	0	2	3	3	4	4	0	0	0	0	0	0	0	3.5	4	3	0	3.2	0	0
185	minority	Croatian-Czech context	elementary school	7th grade of elementary school	14	4	3	4	4	4	4	4	4	4	4	4	4	4	4	4	10	10	1	0	1	1	0	0	0	0	3	3	3	3	4	0	0	0	0	0	0	0	3.5	4	4	3	3.2	0	0
186	minority	Croatian-Czech context	elementary school	7th grade of elementary school	13	4	1	1	4	4	1	1	1	4	4	1	1	1	1	1	#NULL!	#NULL!	0	1	1	0	1	0	1	0	1	2	4	4	1	0	0	1	0	0	1	1	1	1	1	4	2.4	#NULL!	3
187	minority	Croatian-Czech context	elementary school	7th grade of elementary school	14	3	3	1	1	3	3	1	4	4	2	1	2	2	3	3	5	10	1	1	0	1	0	0	1	0	1	2	3	4	1	0	1	0	0	0	0	0	2	2	2	4	2.2	-5	1
188	minority	Croatian-Czech context	elementary school	7th grade of elementary school	13	4	4	4	4	4	4	4	4	4	1	4	4	4	4	4	10	10	0	0	1	1	0	1	0	0	4	4	4	4	4	0	0	1	0	0	1	0	4	4	4	3	4	0	2
189	minority	Croatian-Hungarian context	elementary school	7th grade of elementary school	14	4	3	4	4	4	4	4	4	4	4	4	4	4	4	4	10	10	0	0	0	1	0	0	1	0	2	2	3	2	4	0	1	0	0	0	0	1	3.5	4	4	2	2.6	0	2
190	minority	Croatian-Hungarian context	elementary school	7th grade of elementary school	13	4	3	3	4	4	3	3	4	4	4	4	4	4	4	4	9	8	0	0	0	0	0	0	0	0	3	4	3	4	4	0	0	0	0	0	0	0	3	3	4	0	3.6	1	0
191	minority	Croatian-Hungarian context	elementary school	7th grade of elementary school	14	3	2	3	3	3	3	3	4	4	4	4	3	3	3	4	10	9	0	0	0	0	0	0	0	0	3	4	3	4	3	0	1	0	0	0	0	1	2.5	3	3.33333	0	3.4	1	2
192	minority	Croatian-Hungarian context	elementary school	7th grade of elementary school	14	3	3	4	3	2	3	3	3	3	3	3	3	3	3	3	6	10	1	1	0	0	0	0	0	0	2	2	3	3	3	0	1	1	#NULL!	#NULL!	0	1	3.5	3	3	2	2.6	-4	#NULL!
193	minority	Croatian-Hungarian context	elementary school	7th grade of elementary school	14	4	3	2	4	4	1	4	4	4	4	4	4	4	4	4	10	10	0	0	0	1	0	0	0	0	2	3	3	3	3	0	0	0	0	0	0	#NULL!	2.5	2.5	4	1	2.8	0	#NULL!
194	minority	Croatian-Hungarian context	elementary school	7th grade of elementary school	14	4	2	#NULL!	#NULL!	4	3	3	3	4	4	4	4	4	2	4	8	10	1	0	0	0	1	0	1	0	2	2	2	3	1	0	0	0	0	0	1	0	#NULL!	3	3.33333	3	2	-2	1
195	minority	Croatian-Hungarian context	elementary school	7th grade of elementary school	14	4	2	4	4	4	4	4	4	4	4	4	3	3	3	4	7	9	0	0	0	0	0	0	0	0	2	3	3	4	4	0	0	0	0	0	0	1	3	4	3.33333	0	3.2	-2	1
196	minority	Croatian-Hungarian context	elementary school	7th grade of elementary school	14	4	4	4	4	4	4	4	4	4	4	4	4	4	3	4	10	10	0	0	0	0	0	0	0	0	4	4	4	4	4	0	0	0	0	0	0	0	4	4	3.66667	0	4	0	0
197	minority	Croatian-Hungarian context	elementary school	7th grade of elementary school	14	2	3	4	3	4	4	4	4	4	4	4	4	4	4	4	9	10	0	0	0	0	0	0	0	0	3	3	3	4	4	0	0	0	0	0	0	0	3.5	4	4	0	3.4	-1	0
198	minority	Croatian-Hungarian context	elementary school	7th grade of elementary school	14	3	3	1	3	4	2	3	4	2	2	2	3	3	3	4	10	10	0	0	0	0	0	0	0	0	3	3	3	3	3	0	0	0	0	0	1	1	2	2.5	2.66667	0	3	0	2
199	minority	Croatian-Hungarian context	elementary school	7th grade of elementary school	14	4	4	#NULL!	4	4	4	4	4	4	4	4	4	4	4	4	10	10	0	0	0	0	0	0	0	0	3	3	3	3	1	0	0	0	0	0	0	0	#NULL!	4	4	0	2.6	0	0
200	minority	Croatian-Hungarian context	elementary school	7th grade of elementary school	14	3	2	3	2	4	2	3	4	4	4	4	3	4	1	4	6	4	0	0	0	0	0	0	0	0	2	3	3	4	2	0	0	#NULL!	0	0	0	#NULL!	2.5	2.5	3	0	2.8	2	#NULL!
201	minority	Croatian-Hungarian context	elementary school	7th grade of elementary school	13	4	4	4	4	4	4	4	4	4	4	4	4	4	3	4	9	9	1	1	0	0	0	0	1	0	3	3	3	3	3	0	0	0	0	0	0	0	4	4	3.66667	3	3	0	0
202	minority	Croatian-Hungarian context	elementary school	7th grade of elementary school	14	4	4	3	4	1	3	3	4	2	1	3	4	3	4	4	7	10	0	0	1	0	1	0	0	0	4	3	4	4	4	0	0	0	0	0	0	0	3.5	3	3.33333	2	3.8	-3	0
203	minority	Croatian-Hungarian context	elementary school	7th grade of elementary school	14	3	3	3	4	4	2	3	4	4	4	4	4	4	2	4	10	10	1	1	0	1	0	0	0	0	3	3	3	3	3	0	0	0	0	0	0	0	3	2.5	3.33333	3	3	0	0
204	minority	Croatian-Hungarian context	elementary school	7th grade of elementary school	14	4	2	3	4	4	2	3	4	4	4	4	4	4	3	4	10	10	0	0	1	0	0	0	1	0	3	3	2	4	2	0	0	0	0	0	0	0	2.5	2.5	3.66667	2	2.8	0	0
205	minority	Croatian-Hungarian context	elementary school	7th grade of elementary school	15	4	2	4	4	2	3	#NULL!	1	4	4	4	4	2	3	4	10	10	1	0	0	0	0	0	#NULL!	#NULL!	4	4	3	2	4	0	0	1	0	1	0	#NULL!	3	#NULL!	3	#NULL!	3.4	0	#NULL!
206	minority	Croatian-Hungarian context	elementary school	7th grade of elementary school	13	4	3	2	4	4	4	4	4	4	4	4	4	4	4	4	10	10	0	0	0	0	0	0	0	0	2	3	3	3	4	0	0	0	0	0	0	0	2.5	4	4	0	3	0	0
207	minority	Croatian-Hungarian context	elementary school	7th grade of elementary school	14	4	2	3	3	4	1	2	3	4	4	3	4	2	3	3	8	9	0	0	0	0	0	0	0	0	2	3	4	3	4	0	0	1	1	0	1	0	2.5	1.5	2.66667	0	3.2	-1	3
208	minority	Croatian-Hungarian context	elementary school	7th grade of elementary school	14	4	1	1	4	4	1	1	1	4	4	1	1	1	1	1	10	10	0	0	0	0	0	0	0	0	2	2	3	3	4	0	0	0	0	0	0	0	1	1	1	0	2.8	0	0
209	minority	Croatian-Hungarian context	elementary school	7th grade of elementary school	14	4	3	4	4	4	4	4	4	4	4	4	4	4	4	4	10	10	1	0	0	0	0	0	0	0	3	3	3	4	3	0	0	0	0	0	0	1	3.5	4	4	1	3.2	0	1
210	minority	Croatian-Hungarian context	elementary school	7th grade of elementary school	14	4	2	2	4	4	4	4	4	4	4	4	4	4	3	4	9	10	#NULL!	0	0	0	0	0	0	0	4	3	3	4	3	0	0	0	0	0	0	0	2	4	3.66667	#NULL!	3.4	-1	0
211	minority	Croatian-Hungarian context	elementary school	7th grade of elementary school	13	4	4	4	4	4	4	4	4	4	4	4	4	4	4	4	10	10	1	1	0	1	0	0	0	0	4	4	4	4	4	0	0	0	0	0	0	0	4	4	4	3	4	0	0
212	minority	Croatian-Hungarian context	elementary school	7th grade of elementary school	14	4	4	3	4	4	4	4	4	4	4	4	3	4	3	4	9	8	0	0	0	1	0	0	0	0	2	1	3	4	4	0	0	0	0	0	0	0	3.5	4	3.66667	1	2.8	1	0
213	minority	Croatian-Hungarian context	elementary school	7th grade of elementary school	14	3	3	1	4	4	2	1	4	3	4	4	4	4	4	4	10	9	1	0	0	1	0	0	1	0	3	3	3	3	4	1	0	0	0	0	0	#NULL!	2	1.5	4	3	3.2	1	#NULL!
214	minority	Croatian-Hungarian context	elementary school	7th grade of elementary school	14	4	4	3	4	4	4	4	4	4	4	4	4	4	3	4	9	10	0	0	0	0	#NULL!	0	0	0	3	1	3	3	3	0	0	0	0	0	0	0	3.5	4	3.66667	#NULL!	2.6	-1	0
215	minority	Croatian-Italian context	elementary school	3rd grade of elementary school	15	3	3	4	2	4	4	4	4	4	4	4	4	4	3	4	5	5	0	0	0	0	0	0	0	0	2	2	2	3	4	0	0	0	0	0	0	0	3.5	4	3.66667	0	2.6	0	0
216	minority	Croatian-Italian context	elementary school	3rd grade of elementary school	15	4	4	3	2	3	4	4	4	4	4	4	4	4	4	4	9	10	0	0	0	0	0	0	0	0	3	4	3	3	4	0	0	0	0	0	0	0	3.5	4	4	0	3.4	-1	0
217	minority	Croatian-Italian context	elementary school	3rd grade of elementary school	14	3	4	3	2	4	3	4	4	3	3	4	3	3	2	2	5	5	0	0	0	0	0	0	0	0	3	3	3	4	2	0	0	0	0	0	0	0	3.5	3.5	3	0	3	0	0
218	minority	Croatian-Italian context	elementary school	3rd grade of elementary school	14	4	4	2	2	4	4	4	4	4	4	4	4	4	3	4	9	10	0	0	0	0	0	0	0	0	3	3	3	4	4	0	0	0	0	0	0	0	3	4	3.66667	0	3.4	-1	0
219	minority	Croatian-Italian context	elementary school	3rd grade of elementary school	15	4	4	2	4	4	3	4	4	4	4	4	4	4	4	4	9	10	0	0	0	0	0	0	0	0	2	2	2	3	4	0	0	0	0	0	0	0	3	3.5	4	0	2.6	-1	0
220	minority	Croatian-Italian context	elementary school	3rd grade of elementary school	15	4	4	3	2	4	4	4	4	4	4	3	4	4	2	4	10	10	0	0	0	0	0	0	0	0	2	3	3	3	3	0	0	0	0	0	0	0	3.5	4	3	0	2.8	0	0
221	minority	Croatian-Italian context	elementary school	3rd grade of elementary school	15	4	4	3	3	4	3	4	3	2	4	3	3	3	3	4	6	9	1	0	1	0	0	0	0	0	2	2	3	3	3	0	0	0	0	0	0	0	3.5	3.5	3	2	2.6	-3	0
222	minority	Croatian-Italian context	elementary school	3rd grade of elementary school	14	4	4	3	#NULL!	4	4	4	4	4	4	4	4	3	4	4	5	10	1	1	1	1	1	1	1	1	3	3	3	3	4	0	0	0	0	0	0	0	3.5	4	3.66667	8	3.2	-5	0
223	minority	Croatian-Italian context	elementary school	3rd grade of elementary school	15	4	4	4	4	4	3	3	4	1	4	4	#NULL!	4	2	4	10	10	0	0	0	0	0	0	0	0	#NULL!	#NULL!	#NULL!	#NULL!	1	0	0	0	0	0	1	0	4	3	3.33333	0	#NULL!	0	1
224	minority	Croatian-Italian context	elementary school	3rd grade of elementary school	14	4	4	4	4	4	4	4	4	4	4	4	4	4	4	4	5	10	1	1	0	1	0	0	1	0	4	4	4	4	4	0	1	0	0	0	0	0	4	4	4	4	4	-5	1
225	minority	Croatian-Italian context	elementary school	3rd grade of elementary school	15	1	4	4	4	1	4	4	4	4	4	4	4	3	4	1	10	10	0	0	0	0	1	0	0	0	4	4	3	3	4	0	0	0	0	0	0	0	4	4	3.66667	1	3.6	0	0
226	minority	Croatian-Italian context	elementary school	3rd grade of elementary school	15	4	4	4	3	2	4	3	4	4	4	4	4	4	4	4	3	9	1	0	0	0	1	0	0	0	2	2	2	2	2	0	0	0	0	0	0	0	4	3.5	4	2	2	-6	0
227	minority	Croatian-Italian context	elementary school	3rd grade of elementary school	14	4	4	2	3	1	3	2	4	4	3	2	4	4	1	4	9	10	0	0	0	0	1	0	0	0	#NULL!	#NULL!	#NULL!	#NULL!	#NULL!	#NULL!	0	0	0	0	1	0	3	2.5	2.33333	1	#NULL!	-1	#NULL!
228	minority	Croatian-Italian context	elementary school	3rd grade of elementary school	15	4	3	3	3	4	3	4	3	4	4	3	3	3	1	1	8	10	0	0	0	0	0	0	0	0	3	3	3	3	4	0	1	0	0	0	0	0	3	3.5	2.33333	0	3.2	-2	1
229	minority	Croatian-Italian context	elementary school	3rd grade of elementary school	15	4	4	4	4	4	4	4	4	3	1	2	4	4	4	4	10	10	1	0	0	0	0	0	0	0	4	3	2	3	3	0	0	0	0	0	0	0	4	4	3.33333	1	3	0	0
230	minority	Croatian-Italian context	elementary school	3rd grade of elementary school	14	4	3	3	2	4	3	4	4	4	4	3	4	4	4	4	7	9	1	0	0	0	0	0	0	0	2	3	2	3	4	0	0	0	0	0	0	0	3	3.5	3.66667	1	2.8	-2	0
231	minority	Croatian-Italian context	elementary school	3rd grade of elementary school	15	4	4	2	4	4	4	4	#NULL!	#NULL!	1	4	4	4	4	4	10	8	0	0	1	1	0	1	0	0	2	3	4	3	4	0	0	0	0	0	0	0	3	4	4	3	3.2	2	0
232	minority	Croatian-Italian context	elementary school	3rd grade of elementary school	15	4	4	1	3	2	4	#NULL!	4	1	4	4	4	4	4	4	9	9	1	1	0	0	0	0	0	0	3	3	4	4	3	0	0	0	0	0	0	0	2.5	#NULL!	4	2	3.4	0	0
233	minority	Croatian-Italian context	elementary school	3rd grade of elementary school	15	3	3	3	3	3	3	3	3	3	3	3	#NULL!	3	3	3	9	9	0	0	0	0	0	0	0	0	3	3	3	3	3	0	0	0	0	0	0	0	3	3	3	0	3	0	0
234	minority	Croatian-Italian context	elementary school	3rd grade of elementary school	15	3	4	3	3	4	4	4	4	1	4	4	4	4	3	4	9	9	0	0	0	0	0	0	0	0	3	3	3	4	4	0	0	0	0	0	0	0	3.5	4	3.66667	0	3.4	0	0
235	minority	Croatian-Italian context	elementary school	3rd grade of elementary school	15	3	3	3	3	3	3	3	4	1	1	4	4	4	3	3	9	10	#NULL!	0	0	0	0	0	0	0	3	3	3	3	3	0	0	0	0	0	0	0	3	3	3.66667	#NULL!	3	-1	0
236	minority	Croatian-Italian context	elementary school	3rd grade of elementary school	15	3	3	3	3	4	3	4	4	4	4	2	4	4	2	3	9	9	1	0	0	0	0	0	0	0	3	3	3	3	4	0	0	0	0	0	0	0	3	3.5	2.66667	1	3.2	0	0
237	minority	Croatian-Italian context	elementary school	3rd grade of elementary school	15	4	4	4	4	4	4	4	4	4	4	4	4	4	4	4	10	10	0	0	0	0	0	0	0	0	1	1	1	1	1	0	0	0	0	0	0	1	4	4	4	0	1	0	1
238	minority	Croatian-Italian context	elementary school	3rd grade of elementary school	15	4	3	2	4	2	3	3	4	4	4	3	4	4	3	4	8	6	0	#NULL!	#NULL!	0	0	0	0	0	2	3	4	4	4	0	0	0	0	0	0	0	2.5	3	3.33333	#NULL!	3.4	2	0
239	minority	Croatian-Serbian context	elementary school	3rd grade of elementary school	15	4	3	4	2	4	4	4	4	4	4	1	3	3	1	1	6	3	0	1	0	0	0	0	0	0	2	2	2	2	1	0	0	#NULL!	0	0	0	0	3.5	4	1.66667	1	1.8	3	#NULL!
240	minority	Croatian-Serbian context	elementary school	3rd grade of elementary school	15	3	2	3	3	3	4	4	4	4	4	3	4	4	3	3	8	8	0	0	0	0	0	0	0	0	3	3	3	3	3	0	0	0	0	0	0	0	2.5	4	3.33333	0	3	0	0
241	minority	Croatian-Serbian context	elementary school	3rd grade of elementary school	15	3	3	3	3	4	3	3	4	4	3	3	4	3	3	4	10	5	0	0	0	0	0	0	0	0	2	2	3	3	3	0	1	0	0	0	0	0	3	3	3	0	2.6	5	1
242	minority	Croatian-Serbian context	elementary school	3rd grade of elementary school	14	3	3	2	3	3	4	4	4	4	4	3	3	3	4	4	10	5	0	0	0	0	0	0	0	0	2	4	2	3	3	0	1	0	0	0	0	0	2.5	4	3.33333	0	2.8	5	1
243	minority	Croatian-Serbian context	elementary school	3rd grade of elementary school	15	2	3	4	4	2	4	4	3	4	4	3	4	4	3	4	8	8	0	0	0	0	0	0	0	0	3	3	3	3	3	0	0	0	0	0	0	0	3.5	4	3.33333	0	3	0	0
244	minority	Croatian-Serbian context	elementary school	3rd grade of elementary school	15	3	2	2	2	1	3	3	4	4	4	2	4	4	3	4	9	6	0	0	0	0	0	0	0	0	3	3	3	4	4	0	1	0	0	0	0	0	2	3	3	0	3.4	3	1
245	minority	Croatian-Serbian context	elementary school	3rd grade of elementary school	14	3	4	3	3	2	4	#NULL!	4	4	3	2	4	4	3	4	8	6	0	0	0	0	0	0	0	0	3	3	3	3	3	0	1	0	0	0	0	0	3.5	#NULL!	3	0	3	2	1
246	minority	Croatian-Serbian context	elementary school	3rd grade of elementary school	15	2	3	4	3	3	3	3	4	4	2	3	3	3	3	3	10	10	0	0	0	0	0	0	0	0	2	3	2	3	2	0	0	0	0	0	0	#NULL!	3.5	3	3	0	2.4	0	#NULL!
247	minority	Croatian-Serbian context	elementary school	3rd grade of elementary school	15	1	1	1	4	4	1	1	4	4	4	1	4	1	1	4	10	10	1	1	1	1	1	0	1	1	4	1	1	1	#NULL!	0	1	1	1	1	1	1	1	1	1	7	#NULL!	0	6
248	minority	Croatian-Serbian context	elementary school	3rd grade of elementary school	15	2	4	3	4	4	4	4	4	4	4	3	4	3	4	4	10	7	0	1	0	0	0	0	0	0	4	3	4	4	3	0	1	0	0	0	1	0	3.5	4	3.33333	1	3.6	3	2
249	minority	Croatian-Serbian context	elementary school	3rd grade of elementary school	14	3	3	2	3	4	4	4	4	4	4	3	4	4	4	4	10	7	0	0	0	0	0	0	0	0	3	3	2	2	3	0	0	0	0	0	0	0	2.5	4	3.66667	0	2.6	3	0
250	minority	Croatian-Serbian context	elementary school	3rd grade of elementary school	15	3	3	1	2	4	4	1	4	4	4	3	4	4	4	3	7	10	0	0	0	0	1	0	1	0	2	2	2	2	2	0	0	1	0	0	1	0	2	2.5	3.66667	2	2	-3	2
251	minority	Croatian-Czech context	elementary school	3rd grade of elementary school	15	1	4	3	4	4	4	4	3	4	4	4	4	4	4	3	9	10	1	0	0	0	0	0	0	0	3	3	3	3	3	0	0	0	0	0	0	0	3.5	4	4	1	3	-1	0
252	minority	Croatian-Czech context	elementary school	3rd grade of elementary school	15	4	3	3	4	4	3	4	4	4	4	3	3	3	4	4	5	10	0	0	0	0	0	0	0	0	3	3	3	4	3	0	0	0	0	0	0	0	3	3.5	3.33333	0	3.2	-5	0
253	minority	Croatian-Czech context	elementary school	3rd grade of elementary school	15	4	2	3	3	4	4	4	4	4	4	3	#NULL!	4	2	4	10	10	1	0	0	0	0	0	0	0	2	4	4	3	3	0	1	0	0	0	0	0	2.5	4	3	1	3.2	0	1
254	minority	Croatian-Czech context	elementary school	3rd grade of elementary school	14	4	4	4	4	4	4	4	4	4	4	4	4	4	4	4	10	10	0	0	0	0	0	0	0	0	2	3	4	4	2	0	0	0	0	0	0	0	4	4	4	0	3	0	0
255	minority	Croatian-Czech context	elementary school	3rd grade of elementary school	15	4	3	4	4	4	4	4	4	4	4	4	4	4	4	3	9	10	1	0	0	0	0	0	0	0	2	3	4	3	3	0	0	0	0	0	0	0	3.5	4	4	1	3	-1	0
256	minority	Croatian-Czech context	elementary school	3rd grade of elementary school	15	4	3	3	2	4	3	3	4	4	4	3	3	4	3	3	5	5	0	0	0	0	0	0	0	0	3	3	3	3	3	0	0	0	0	0	0	0	3	3	3.33333	0	3	0	0
257	minority	Croatian-Czech context	elementary school	3rd grade of elementary school	15	4	4	3	4	4	4	4	4	4	4	4	4	3	4	4	10	10	1	0	0	0	0	0	0	0	3	4	3	4	4	0	0	0	0	0	0	0	3.5	4	3.66667	1	3.6	0	0
258	minority	Croatian-Czech context	elementary school	3rd grade of elementary school	14	3	3	1	4	4	4	4	4	3	4	3	3	3	3	2	5	10	0	0	1	0	0	0	0	0	3	3	4	4	3	0	0	0	0	0	0	0	2	4	3	1	3.4	-5	0
259	minority	Croatian-Czech context	elementary school	3rd grade of elementary school	15	4	4	4	4	4	4	4	3	4	4	4	4	4	4	3	5	10	0	0	0	0	0	0	0	0	4	4	4	4	3	0	0	0	0	0	0	0	4	4	4	0	3.8	-5	0
260	minority	Croatian-Czech context	elementary school	3rd grade of elementary school	15	4	1	3	4	4	4	4	4	4	4	4	4	3	3	3	6	10	1	0	1	0	1	0	1	0	3	3	3	3	3	0	0	0	0	0	0	0	2	4	3.33333	4	3	-4	0
261	minority	Croatian-Czech context	elementary school	3rd grade of elementary school	14	4	2	1	4	4	3	4	4	4	4	4	3	4	1	4	9	9	0	0	0	0	0	0	0	0	3	4	4	4	4	0	0	0	0	0	0	1	1.5	3.5	3	0	3.8	0	1
262	minority	Croatian-Czech context	elementary school	3rd grade of elementary school	15	4	4	4	4	4	4	4	4	4	4	4	4	4	4	4	10	10	0	0	0	0	0	0	0	0	4	4	4	4	4	0	0	0	0	0	0	0	4	4	4	0	4	0	0
263	minority	Croatian-Czech context	elementary school	3rd grade of elementary school	15	4	4	4	4	4	4	4	4	4	4	4	4	4	4	4	8	8	0	0	0	0	0	0	0	0	4	4	4	4	4	0	0	0	0	0	0	0	4	4	4	0	4	0	0
264	minority	Croatian-Czech context	elementary school	3rd grade of elementary school	15	4	3	3	4	4	4	4	4	4	4	4	4	4	4	4	10	9	0	0	0	0	0	0	#NULL!	#NULL!	#NULL!	#NULL!	#NULL!	#NULL!	#NULL!	0	0	0	0	0	0	0	3	4	4	#NULL!	#NULL!	1	0
265	minority	Croatian-Czech context	elementary school	3rd grade of elementary school	15	4	2	4	4	4	2	4	4	4	4	1	4	4	1	4	5	3	1	1	1	0	1	0	0	0	2	3	2	2	3	0	1	1	0	0	1	1	3	3	2	4	2.4	2	4
266	minority	Croatian-Czech context	elementary school	3rd grade of elementary school	15	4	4	4	4	4	4	4	4	4	4	4	3	4	4	3	10	7	#NULL!	0	0	1	0	0	0	0	3	3	4	4	4	0	0	0	0	0	0	0	4	4	4	#NULL!	3.6	3	0
267	minority	Croatian-Czech context	elementary school	3rd grade of elementary school	15	4	4	4	4	4	4	4	4	4	4	4	4	4	4	4	10	9	#NULL!	0	0	0	0	0	0	0	3	2	4	3	3	0	0	0	0	0	0	0	4	4	4	#NULL!	3	1	0
268	minority	Croatian-Czech context	elementary school	3rd grade of elementary school	15	4	4	3	4	4	4	4	3	4	4	4	4	4	3	4	10	10	0	0	1	0	0	0	0	0	3	3	3	4	4	0	0	0	0	0	0	0	3.5	4	3.66667	1	3.4	0	0
269	minority	Croatian-Czech context	elementary school	3rd grade of elementary school	15	4	4	3	#NULL!	3	4	4	4	4	4	4	3	4	4	4	5	5	1	1	0	0	0	0	0	0	2	2	2	2	2	0	0	0	0	0	0	0	3.5	4	4	2	2	0	0
270	minority	Croatian-Czech context	elementary school	3rd grade of elementary school	15	4	3	4	4	4	4	3	2	4	4	4	4	4	4	4	10	10	0	0	0	0	0	0	0	0	3	3	4	4	3	0	0	0	0	0	0	0	3.5	3.5	4	0	3.4	0	0
271	minority	Croatian-Czech context	elementary school	3rd grade of elementary school	15	4	4	4	1	4	4	4	4	4	4	4	4	4	4	4	10	10	0	0	0	0	0	0	0	0	4	4	4	4	4	0	0	0	0	0	0	0	4	4	4	0	4	0	0
272	minority	Croatian-Czech context	elementary school	3rd grade of elementary school	15	4	4	4	4	4	4	4	4	4	4	4	4	4	3	4	10	10	0	0	0	0	0	0	0	0	3	3	3	4	4	0	0	0	0	0	0	0	4	4	3.66667	0	3.4	0	0
273	minority	Croatian-Czech context	elementary school	3rd grade of elementary school	15	4	3	4	4	4	4	4	4	4	4	4	4	4	3	4	10	10	0	0	0	0	0	0	0	0	3	3	3	4	4	0	0	0	0	0	0	0	3.5	4	3.66667	0	3.4	0	0
274	minority	Croatian-Czech context	elementary school	3rd grade of elementary school	15	4	3	4	4	4	4	4	4	4	4	4	4	4	1	1	10	10	0	0	0	0	0	0	0	0	3	3	3	3	2	0	0	0	0	0	0	0	3.5	4	3	0	2.8	0	0
275	minority	Croatian-Czech context	elementary school	3rd grade of elementary school	15	3	3	3	3	4	4	4	4	4	4	4	3	4	3	4	8	10	0	0	0	0	0	0	0	0	2	2	2	2	3	0	0	0	0	0	0	0	3	4	3.66667	0	2.2	-2	0
276	minority	Croatian-Czech context	elementary school	3rd grade of elementary school	15	4	4	3	4	4	4	4	4	4	4	4	4	4	4	4	10	10	1	1	0	1	0	0	0	0	2	3	3	3	3	0	0	0	0	0	0	0	3.5	4	4	3	2.8	0	0
277	minority	Croatian-Czech context	elementary school	3rd grade of elementary school	15	4	3	3	4	4	4	4	4	1	4	4	4	4	4	4	9	10	0	0	0	0	0	0	0	0	3	3	4	4	4	0	0	0	0	0	0	0	3	4	4	0	3.6	-1	0
278	minority	Croatian-Czech context	elementary school	3rd grade of elementary school	14	4	4	4	4	4	4	4	4	4	4	4	4	4	4	4	9	10	0	0	0	0	0	0	0	0	4	4	4	4	4	0	0	0	0	0	0	0	4	4	4	0	4	-1	0
279	minority	Croatian-Czech context	elementary school	3rd grade of elementary school	15	4	4	4	4	4	4	4	4	4	4	4	4	4	3	4	9	9	0	0	0	0	0	0	0	0	2	2	3	3	2	0	0	0	0	0	0	0	4	4	3.66667	0	2.4	0	0
280	minority	Croatian-Czech context	elementary school	3rd grade of elementary school	15	4	3	3	4	4	4	4	#NULL!	4	4	4	4	4	4	4	5	8	0	0	0	0	0	0	0	0	3	3	4	3	1	0	0	0	0	0	#NULL!	#NULL!	3	4	4	0	2.8	-3	#NULL!
281	minority	Croatian-Czech context	elementary school	3rd grade of elementary school	15	4	4	2	4	4	4	4	4	4	4	4	4	4	4	4	10	10	0	0	0	0	0	0	0	0	2	2	3	3	4	0	0	0	0	0	0	0	3	4	4	0	2.8	0	0
282	minority	Croatian-Czech context	elementary school	3rd grade of elementary school	14	4	4	3	4	4	4	3	4	4	4	4	4	4	4	4	9	9	0	0	0	0	0	0	0	0	2	3	3	4	4	0	0	0	0	0	0	0	3.5	3.5	4	0	3.2	0	0
283	minority	Croatian-Czech context	elementary school	3rd grade of elementary school	15	4	4	3	4	1	4	4	4	4	4	4	4	4	3	3	10	10	0	0	0	0	0	0	0	0	2	2	3	3	2	0	0	0	0	0	0	0	3.5	4	3.66667	0	2.4	0	0
284	minority	Croatian-Czech context	elementary school	3rd grade of elementary school	15	4	4	3	4	4	4	4	4	4	4	4	4	4	4	4	9	9	1	0	0	0	0	0	0	0	3	3	3	4	3	0	0	0	0	0	0	0	3.5	4	4	1	3.2	0	0
285	minority	Croatian-Czech context	elementary school	3rd grade of elementary school	14	4	3	3	4	4	3	4	4	4	4	4	3	4	3	3	8	9	1	0	0	0	0	0	0	0	2	2	2	2	2	0	0	0	0	0	0	0	3	3.5	3.66667	1	2	-1	0
286	minority	Croatian-Czech context	elementary school	3rd grade of elementary school	15	3	4	2	4	#NULL!	4	4	4	4	1	4	4	4	4	3	6	8	#NULL!	0	1	0	0	0	0	0	3	3	3	3	3	0	0	#NULL!	0	0	1	0	3	4	4	#NULL!	3	-2	#NULL!
287	minority	Croatian-Czech context	elementary school	3rd grade of elementary school	15	4	3	4	4	4	4	3	4	4	4	4	4	4	3	2	10	9	0	0	0	0	0	0	0	0	2	2	4	4	3	0	0	0	0	0	0	0	3.5	3.5	3.66667	0	3	1	0
288	minority	Croatian-Czech context	elementary school	3rd grade of elementary school	15	4	3	4	4	4	4	4	3	4	4	4	4	4	4	4	6	8	0	0	0	0	0	0	0	0	3	2	3	3	2	0	0	0	0	0	0	0	3.5	4	4	0	2.6	-2	0
289	minority	Croatian-Czech context	elementary school	3rd grade of elementary school	15	4	4	3	4	4	4	3	3	4	4	4	3	4	4	4	10	10	0	0	0	0	0	0	0	0	3	3	3	3	4	0	0	0	0	0	0	0	3.5	3.5	4	0	3.2	0	0
290	minority	Croatian-Czech context	elementary school	3rd grade of elementary school	14	4	4	3	4	4	4	4	3	4	2	4	4	4	3	3	10	10	0	0	0	0	0	0	0	0	4	3	4	4	4	0	0	0	0	0	0	0	3.5	4	3.66667	0	3.8	0	0
291	minority	Croatian-Czech context	elementary school	3rd grade of elementary school	15	4	3	4	#NULL!	4	3	#NULL!	4	4	4	4	1	4	1	1	9	5	1	0	0	0	#NULL!	0	0	0	1	2	2	4	1	1	0	0	0	0	1	1	3.5	#NULL!	3	#NULL!	2	4	3
292	minority	Croatian-Czech context	elementary school	3rd grade of elementary school	15	4	4	4	4	4	4	4	4	4	4	4	4	4	4	4	10	10	0	0	0	0	0	0	0	0	4	4	4	4	4	0	0	0	0	0	0	0	4	4	4	0	4	0	0
293	minority	Croatian-Hungarian context	elementary school	3rd grade of elementary school	15	3	2	3	3	2	3	1	3	4	4	3	3	4	3	3	10	10	0	0	0	0	0	0	1	0	3	3	3	3	3	0	#NULL!	0	0	0	#NULL!	0	2.5	2	3.33333	1	3	0	#NULL!
294	minority	Croatian-Hungarian context	elementary school	3rd grade of elementary school	15	3	3	3	4	4	2	3	4	4	4	3	3	3	3	4	8	10	1	0	0	0	0	0	0	0	3	3	3	3	3	0	0	0	0	0	0	0	3	2.5	3	1	3	-2	0
295	minority	Croatian-Hungarian context	elementary school	3rd grade of elementary school	15	4	3	4	4	3	3	4	4	4	4	4	4	4	2	4	10	10	0	0	0	1	0	0	0	0	4	3	#NULL!	4	#NULL!	0	0	0	0	0	0	0	3.5	3.5	3.33333	1	#NULL!	0	0
296	minority	Croatian-Hungarian context	elementary school	3rd grade of elementary school	15	2	4	2	2	1	3	4	4	4	4	3	4	3	1	4	6	6	0	0	0	1	0	1	0	0	3	3	3	3	3	0	0	0	0	0	0	0	3	3.5	2.33333	2	3	0	0
297	minority	Croatian-Hungarian context	elementary school	3rd grade of elementary school	15	4	2	4	4	4	4	4	4	4	4	4	4	4	3	3	5	10	0	1	0	0	0	0	0	0	3	3	3	4	4	#NULL!	#NULL!	#NULL!	#NULL!	#NULL!	#NULL!	#NULL!	3	4	3.66667	1	3.4	-5	#NULL!
298	minority	Croatian-Hungarian context	elementary school	3rd grade of elementary school	14	4	4	4	4	#NULL!	3	4	2	4	4	4	2	4	4	2	5	5	0	0	0	0	0	0	0	0	3	3	3	4	3	0	0	0	0	0	1	0	4	3.5	4	0	3.2	0	1
299	minority	Croatian-Hungarian context	elementary school	3rd grade of elementary school	#NULL!	3	2	4	3	2	2	3	2	4	4	4	2	2	2	2	5	9	1	0	0	0	0	1	0	0	2	#NULL!	2	4	3	0	0	0	1	0	1	0	3	2.5	2.66667	2	#NULL!	-4	2
300	minority	Croatian-Hungarian context	elementary school	3rd grade of elementary school	14	3	4	3	4	4	4	4	4	4	4	4	4	2	4	4	8	10	0	0	0	0	0	0	0	0	3	4	4	4	4	0	0	0	0	0	0	0	3.5	4	3.33333	0	3.8	-2	0
301	minority	Croatian-Hungarian context	elementary school	3rd grade of elementary school	15	4	3	4	4	4	2	4	4	4	4	4	4	4	4	4	9	4	0	0	0	0	1	0	0	0	3	2	1	2	1	0	0	0	0	0	0	0	3.5	3	4	1	1.8	5	0
302	minority	Croatian-Hungarian context	elementary school	3rd grade of elementary school	15	4	3	#NULL!	4	4	4	4	4	4	4	4	4	4	1	4	10	10	#NULL!	#NULL!	0	0	0	0	#NULL!	0	3	3	3	4	4	0	0	0	0	0	0	0	#NULL!	4	3	#NULL!	3.4	0	0
303	minority	Croatian-Hungarian context	elementary school	3rd grade of elementary school	15	4	4	3	4	4	4	4	4	4	4	1	4	3	3	4	9	7	1	0	0	0	0	0	0	0	3	3	4	4	4	0	0	0	0	0	0	0	3.5	4	2.33333	1	3.6	2	0
304	minority	Croatian-Hungarian context	elementary school	3rd grade of elementary school	15	4	4	4	4	1	4	4	4	4	4	4	4	4	4	4	10	6	0	0	0	0	0	0	0	0	3	4	4	4	4	0	#NULL!	#NULL!	#NULL!	#NULL!	#NULL!	#NULL!	4	4	4	0	3.8	4	#NULL!
305	minority	Croatian-Hungarian context	elementary school	3rd grade of elementary school	15	4	3	3	3	1	3	3	4	4	4	4	3	2	2	4	10	10	0	0	0	0	0	0	0	0	3	3	3	3	3	0	0	1	0	0	1	0	3	3	2.66667	0	3	0	2
306	minority	Croatian-Hungarian context	elementary school	3rd grade of elementary school	15	4	4	4	4	4	4	4	4	4	4	4	4	4	4	4	10	10	0	0	0	0	0	0	0	0	3	3	3	3	4	0	0	0	#NULL!	0	0	0	4	4	4	0	3.2	0	#NULL!
307	minority	Croatian-Hungarian context	elementary school	3rd grade of elementary school	16	3	2	3	2	4	2	4	4	4	4	2	4	4	2	4	7	7	0	0	0	1	0	0	1	0	3	4	3	3	3	0	#NULL!	#NULL!	1	#NULL!	#NULL!	#NULL!	2.5	3	2.66667	2	3.2	0	#NULL!
308	minority	Croatian-Hungarian context	elementary school	3rd grade of elementary school	15	4	#NULL!	4	4	4	3	4	4	4	4	4	3	4	4	3	9	9	0	#NULL!	0	0	0	0	0	1	4	4	3	4	4	0	0	0	0	0	0	0	#NULL!	3.5	4	#NULL!	3.8	0	0
309	minority	Croatian-Hungarian context	elementary school	3rd grade of elementary school	14	3	3	3	3	3	3	3	4	4	4	4	4	3	3	3	9	8	0	0	0	0	0	0	0	0	2	3	4	3	4	0	0	0	0	0	1	0	3	3	3.33333	0	3.2	1	1
310	minority	Croatian-Hungarian context	elementary school	3rd grade of elementary school	15	4	4	1	4	4	4	#NULL!	4	4	4	3	3	4	4	4	7	10	#NULL!	0	0	0	0	0	0	0	4	4	4	4	3	0	0	0	0	0	0	0	2.5	#NULL!	3.66667	#NULL!	3.8	-3	0
311	minority	Croatian-Italian context	high school	1st grade of high school	16	4	4	3	1	4	3	4	4	4	4	4	4	4	2	4	5	9	0	1	0	0	0	0	0	0	3	3	3	3	3	0	0	0	0	0	0	0	3.5	3.5	3.33333	1	3	-4	0
312	minority	Croatian-Italian context	high school	1st grade of high school	15	4	3	3	4	4	4	4	4	4	4	4	4	4	3	3	10	10	0	0	0	0	0	0	0	0	3	3	3	3	3	0	0	0	0	0	1	0	3	4	3.66667	0	3	0	1
313	minority	Croatian-Italian context	high school	1st grade of high school	16	4	4	3	4	4	3	4	4	4	4	4	3	4	4	4	5	10	1	0	0	1	0	0	0	0	2	3	4	4	4	0	0	0	0	0	0	0	3.5	3.5	4	2	3.4	-5	0
314	minority	Croatian-Italian context	high school	1st grade of high school	15	4	3	1	4	4	4	4	4	4	4	4	4	4	3	4	9	9	0	0	0	0	0	0	0	0	3	3	3	4	4	0	0	0	0	0	0	0	2	4	3.66667	0	3.4	0	0
315	minority	Croatian-Italian context	high school	1st grade of high school	15	4	3	4	4	4	3	2	4	3	4	4	4	4	2	4	9	8	0	0	0	0	0	0	0	0	3	4	4	4	4	0	0	0	0	0	0	0	3.5	2.5	3.33333	0	3.8	1	0
316	minority	Croatian-Italian context	high school	1st grade of high school	16	4	4	4	1	4	4	4	4	4	4	4	4	4	4	4	10	10	0	0	0	0	0	0	0	0	3	3	3	3	3	0	0	0	0	0	0	0	4	4	4	0	3	0	0
317	minority	Croatian-Italian context	high school	1st grade of high school	15	4	4	4	4	4	4	4	4	4	4	4	3	4	4	4	10	10	0	0	0	0	0	0	0	0	2	2	2	3	2	0	0	0	0	0	0	0	4	4	4	0	2.2	0	0
318	minority	Croatian-Italian context	high school	1st grade of high school	16	4	4	4	4	4	4	4	3	4	4	4	4	4	2	3	10	9	0	0	0	0	0	0	0	0	2	3	3	3	4	0	0	0	0	0	0	0	4	4	3.33333	0	3	1	0
319	minority	Croatian-Italian context	high school	1st grade of high school	16	4	4	4	4	4	4	4	2	4	4	4	3	4	2	2	10	9	0	0	0	0	0	0	0	0	2	3	3	2	4	0	0	0	0	0	0	0	4	4	3.33333	0	2.8	1	0
320	minority	Croatian-Italian context	high school	1st grade of high school	16	4	4	4	3	4	4	4	3	4	4	4	4	3	3	4	8	8	#NULL!	0	0	0	0	0	0	#NULL!	3	3	3	3	4	0	0	0	0	0	0	0	4	4	3.33333	#NULL!	3.2	0	0
321	minority	Croatian-Italian context	high school	1st grade of high school	15	3	4	4	3	3	3	4	4	4	4	4	3	3	3	4	8	8	0	1	0	0	0	0	0	0	2	3	3	4	3	0	0	0	0	0	0	0	4	3.5	3.33333	1	3	0	0
322	minority	Croatian-Italian context	high school	1st grade of high school	15	3	4	3	1	4	4	4	4	4	4	4	4	4	3	4	8	10	0	0	0	0	0	0	0	0	2	2	3	2	4	0	0	0	0	0	0	0	3.5	4	3.66667	0	2.6	-2	0
323	minority	Croatian-Italian context	high school	1st grade of high school	15	4	4	2	1	4	4	4	4	4	4	3	3	4	4	3	6	10	1	0	0	0	0	0	0	0	2	3	3	3	4	0	0	0	0	0	0	0	3	4	3.66667	1	3	-4	0
324	minority	Croatian-Italian context	high school	1st grade of high school	15	4	3	3	2	3	4	3	4	4	4	#NULL!	3	4	2	3	5	8	0	0	0	0	0	0	0	0	2	2	2	2	3	0	0	0	0	0	0	0	3	3.5	#NULL!	0	2.2	-3	0
325	minority	Croatian-Italian context	high school	1st grade of high school	16	4	3	3	1	4	4	4	4	4	4	4	4	4	3	3	8	10	0	0	1	0	0	0	0	0	2	2	2	3	3	0	0	0	0	0	0	0	3	4	3.66667	1	2.4	-2	0
326	minority	Croatian-Italian context	high school	1st grade of high school	16	4	3	#NULL!	1	4	3	3	3	4	4	4	4	4	3	3	6	9	1	1	0	1	0	1	1	0	4	3	3	3	3	0	0	0	0	0	0	0	#NULL!	3	3.66667	5	3.2	-3	0
327	minority	Croatian-Italian context	high school	1st grade of high school	16	3	3	3	3	3	3	3	3	3	3	3	3	3	3	3	4	6	1	0	0	0	1	0	1	1	3	2	3	3	2	0	0	0	0	0	0	0	3	3	3	4	2.6	-2	0
328	minority	Croatian-Italian context	high school	1st grade of high school	16	4	3	3	4	4	3	4	4	4	4	3	3	4	2	2	5	7	1	1	0	0	1	0	1	0	3	4	2	3	4	0	0	0	0	1	0	0	3	3.5	3	4	3.2	-2	1
329	minority	Croatian-Italian context	high school	1st grade of high school	16	4	4	2	2	4	3	3	4	4	4	4	4	4	4	4	8	10	1	1	0	0	0	0	0	0	2	2	2	4	3	0	0	0	0	0	0	0	3	3	4	2	2.6	-2	0
330	minority	Croatian-Italian context	high school	1st grade of high school	17	4	4	3	3	3	4	4	4	4	4	4	2	1	2	2	5	10	0	0	0	0	0	0	0	0	4	3	3	4	3	0	0	0	0	0	0	0	3.5	4	2.33333	0	3.4	-5	0
331	minority	Croatian-Italian context	high school	1st grade of high school	15	4	4	4	4	4	4	4	4	4	4	4	4	4	3	2	9	10	0	0	0	0	0	0	0	0	3	3	3	3	3	0	0	0	0	0	0	0	4	4	3.66667	0	3	-1	0
332	minority	Croatian-Italian context	high school	1st grade of high school	17	2	3	4	1	1	3	3	4	4	4	#NULL!	#NULL!	#NULL!	#NULL!	#NULL!	5	5	1	0	0	0	0	0	0	0	4	4	#NULL!	#NULL!	#NULL!	0	#NULL!	0	0	0	0	0	3.5	3	#NULL!	1	#NULL!	0	#NULL!
333	minority	Croatian-Italian context	high school	1st grade of high school	15	4	1	3	4	4	2	3	4	4	4	4	3	4	3	3	7	10	0	0	0	0	0	0	0	0	4	3	4	4	4	0	0	0	0	0	0	0	2	2.5	3.66667	0	3.8	-3	0
334	minority	Croatian-Italian context	high school	1st grade of high school	17	2	3	3	2	4	3	4	3	2	4	3	4	4	3	4	9	4	0	0	0	0	0	0	1	0	1	2	2	3	4	0	0	1	0	0	1	1	3	3.5	3.33333	1	2.4	5	3
335	minority	Croatian-Italian context	high school	1st grade of high school	16	4	4	4	4	4	3	4	4	4	4	2	#NULL!	1	1	1	8	8	0	0	0	0	0	0	0	0	2	3	3	3	3	0	0	0	0	0	0	0	4	3.5	1.33333	0	2.8	0	0
336	minority	Croatian-Italian context	high school	1st grade of high school	15	4	4	4	4	3	4	4	4	4	4	4	4	4	3	3	10	7	0	0	0	0	0	0	0	0	3	3	3	3	4	0	0	0	0	0	0	0	4	4	3.66667	0	3.2	3	0
337	minority	Croatian-Italian context	high school	1st grade of high school	15	4	4	4	1	3	4	4	4	1	4	4	4	2	1	1	10	10	1	0	1	0	0	0	0	0	4	4	1	3	3	0	0	1	0	0	1	1	4	4	2.33333	2	3	0	3
338	minority	Croatian-Italian context	high school	1st grade of high school	16	4	4	4	4	4	4	4	4	4	4	4	3	4	3	3	10	10	0	0	0	0	0	0	0	0	3	3	4	4	4	0	0	0	0	0	0	0	4	4	3.66667	0	3.6	0	0
339	minority	Croatian-Italian context	high school	1st grade of high school	15	3	2	2	3	3	3	2	4	4	3	3	3	3	2	2	9	2	0	0	0	0	0	0	0	0	3	3	3	3	4	0	0	0	0	0	0	0	2	2.5	2.66667	0	3.2	7	0
340	minority	Croatian-Italian context	high school	1st grade of high school	16	4	3	3	2	4	1	1	4	4	4	4	4	4	4	4	10	10	0	0	0	0	0	0	0	0	3	3	2	4	4	0	0	0	0	0	0	0	3	1	4	0	3.2	0	0
341	minority	Croatian-Italian context	high school	1st grade of high school	16	4	4	3	2	3	4	2	3	2	1	4	3	3	2	4	5	8	1	0	0	0	1	1	0	0	3	3	3	3	3	0	1	1	1	1	1	0	3.5	3	3	3	3	-3	5
342	minority	Croatian-Italian context	high school	1st grade of high school	16	3	4	4	4	3	3	2	1	2	1	3	2	4	2	4	10	10	0	0	0	0	1	0	1	1	3	4	2	2	3	0	0	0	0	0	0	0	4	2.5	3	3	2.8	0	0
343	minority	Croatian-Italian context	high school	1st grade of high school	15	4	4	4	4	4	4	4	4	4	4	4	4	4	4	4	10	10	0	0	0	0	0	0	0	0	3	3	3	3	3	0	0	0	0	0	0	0	4	4	4	0	3	0	0
344	minority	Croatian-Italian context	high school	1st grade of high school	16	4	3	3	3	4	2	3	4	4	4	4	4	4	4	4	10	10	0	0	0	0	0	0	0	0	3	3	3	3	3	0	0	0	0	0	0	0	3	2.5	4	0	3	0	0
345	minority	Croatian-Italian context	high school	1st grade of high school	16	4	4	4	4	4	4	4	4	4	4	4	4	4	4	4	10	10	0	0	0	0	0	0	0	0	4	4	2	4	2	0	0	0	0	0	0	0	4	4	4	0	3.2	0	0
346	minority	Croatian-Italian context	high school	1st grade of high school	16	4	4	4	2	4	4	4	4	4	4	4	3	4	1	1	5	5	0	0	0	0	0	0	0	0	4	4	4	4	4	0	0	0	0	0	0	0	4	4	3	0	4	0	0
347	minority	Croatian-Italian context	high school	1st grade of high school	16	4	4	3	3	2	3	3	3	2	2	3	3	3	3	2	10	10	1	1	0	1	0	1	1	0	4	4	4	4	4	0	0	0	0	0	0	0	3.5	3	3	5	4	0	0
348	minority	Croatian-Italian context	high school	1st grade of high school	15	4	4	2	2	4	4	4	4	1	4	4	4	3	4	4	5	10	1	1	1	1	1	1	1	1	3	3	4	3	3	0	0	0	0	0	0	0	3	4	3.66667	8	3.2	-5	0
349	minority	Croatian-Italian context	high school	1st grade of high school	16	3	3	#NULL!	2	3	3	#NULL!	3	4	4	4	4	4	3	3	5	8	0	0	0	0	0	0	0	0	2	2	2	2	2	0	1	1	1	1	1	0	#NULL!	#NULL!	3.66667	0	2	-3	5
350	minority	Croatian-Italian context	high school	1st grade of high school	16	3	4	4	4	4	4	4	4	4	4	4	4	4	3	4	7	6	1	0	0	0	0	0	1	0	2	3	2	3	3	0	0	0	0	0	0	0	4	4	3.66667	2	2.6	1	0
351	minority	Croatian-Italian context	high school	1st grade of high school	17	4	4	2	3	4	4	4	1	4	4	4	4	4	2	3	10	10	1	1	0	0	0	0	1	0	4	4	4	4	4	0	0	0	0	0	0	0	3	4	3.33333	3	4	0	0
352	minority	Croatian-Italian context	high school	1st grade of high school	16	4	3	3	4	4	3	3	4	4	4	4	4	4	#NULL!	#NULL!	10	8	0	0	0	0	0	0	0	0	3	3	2	4	4	0	0	0	0	0	0	0	3	3	#NULL!	0	3.2	2	0
353	minority	Croatian-Italian context	high school	1st grade of high school	16	4	4	4	3	4	4	4	4	4	4	4	4	4	4	4	10	10	0	0	0	0	0	0	0	0	3	3	#NULL!	3	3	0	0	0	0	0	0	0	4	4	4	0	#NULL!	0	0
354	minority	Croatian-Italian context	high school	1st grade of high school	17	4	1	2	4	4	4	#NULL!	4	4	4	3	3	2	2	3	5	10	0	0	0	0	1	0	0	0	4	4	4	4	4	0	0	0	0	0	0	0	1.5	#NULL!	2.33333	1	4	-5	0
355	minority	Croatian-Italian context	high school	1st grade of high school	16	4	4	4	4	4	4	4	4	4	4	4	4	4	4	4	10	10	0	0	0	0	0	0	0	0	3	3	3	3	3	0	0	0	0	0	0	0	4	4	4	0	3	0	0
356	minority	Croatian-Italian context	high school	1st grade of high school	15	4	4	3	3	4	4	4	4	4	4	4	4	4	3	3	7	7	1	0	0	0	0	0	0	0	2	2	3	3	3	0	0	0	0	0	0	0	3.5	4	3.66667	1	2.6	0	0
357	minority	Croatian-Italian context	high school	1st grade of high school	15	4	4	4	#NULL!	4	4	4	4	4	4	4	4	4	4	4	10	10	0	0	0	0	0	0	0	0	4	4	4	4	4	0	0	0	0	0	0	0	4	4	4	0	4	0	0
358	minority	Croatian-Serbian context	high school	1st grade of high school	16	4	4	3	4	4	3	3	4	4	4	3	3	4	3	3	3	8	0	0	0	0	0	0	0	0	2	3	2	4	4	0	0	0	0	0	0	0	3.5	3	3.33333	0	3	-5	0
359	minority	Croatian-Serbian context	high school	1st grade of high school	16	3	3	3	4	3	4	3	4	4	2	4	4	3	3	3	10	10	0	0	0	0	0	0	0	0	2	2	2	2	2	0	1	0	0	0	0	0	3	3.5	3.33333	0	2	0	1
360	minority	Croatian-Serbian context	high school	1st grade of high school	15	4	4	2	4	4	4	4	4	4	4	4	4	3	2	2	10	9	0	0	0	0	0	0	0	0	3	2	3	3	3	0	0	0	0	0	0	0	3	4	3	0	2.8	1	0
361	minority	Croatian-Serbian context	high school	1st grade of high school	16	4	3	2	3	4	2	3	4	4	3	3	3	3	3	3	9	6	0	0	0	0	0	0	0	0	2	2	3	3	2	0	0	0	0	0	0	0	2.5	2.5	3	0	2.4	3	0
362	minority	Croatian-Serbian context	high school	1st grade of high school	15	3	3	2	4	4	3	3	4	3	3	3	3	3	3	3	4	8	0	0	0	0	0	0	0	0	3	3	4	4	4	0	0	0	0	0	0	0	2.5	3	3	0	3.6	-4	0
363	minority	Croatian-Serbian context	high school	1st grade of high school	16	3	3	2	3	3	3	3	4	2	2	3	4	3	3	3	8	5	0	0	0	0	0	0	0	0	2	3	3	3	3	0	0	0	0	0	0	0	2.5	3	3	0	2.8	3	0
364	minority	Croatian-Serbian context	high school	1st grade of high school	15	3	4	3	2	2	3	3	4	2	2	2	4	2	2	1	8	5	0	0	0	0	0	0	1	0	2	2	2	2	2	0	1	1	0	0	1	0	3.5	3	2	1	2	3	3
365	minority	Croatian-Serbian context	high school	1st grade of high school	16	2	2	1	1	1	#NULL!	#NULL!	4	#NULL!	#NULL!	1	4	2	3	3	10	5	1	1	1	1	1	1	1	1	2	2	2	2	2	0	1	1	0	1	1	1	1.5	#NULL!	2	8	2	5	5
366	minority	Croatian-Serbian context	high school	1st grade of high school	15	4	3	2	3	3	3	3	4	4	4	3	3	2	3	3	10	4	1	0	1	0	0	0	1	0	2	2	2	2	1	1	1	1	1	1	1	1	2.5	3	2.66667	3	1.8	6	7
367	minority	Croatian-Serbian context	high school	1st grade of high school	16	3	3	3	3	2	3	2	4	3	4	4	4	3	3	3	5	10	0	0	0	0	0	0	0	0	3	3	4	2	2	0	0	0	0	1	0	0	3	2.5	3.33333	0	2.8	-5	1
368	minority	Croatian-Serbian context	high school	1st grade of high school	15	3	2	2	3	4	3	3	3	3	3	3	2	3	3	3	2	8	0	0	0	0	0	0	0	0	2	2	2	3	1	0	1	0	0	0	1	0	2	3	3	0	2	-6	2
369	minority	Croatian-Serbian context	high school	1st grade of high school	16	2	3	3	3	2	4	4	4	4	4	3	4	4	4	2	10	10	0	0	0	0	0	0	0	0	3	3	3	3	3	0	0	0	0	0	0	0	3	4	3.66667	0	3	0	0
370	minority	Croatian-Serbian context	high school	1st grade of high school	16	2	3	3	3	2	4	4	4	2	1	2	2	2	2	2	10	0	1	1	0	1	1	0	1	0	1	1	1	2	1	1	1	1	1	0	1	1	3	4	2	5	1.2	10	6
371	minority	Croatian-Serbian context	high school	1st grade of high school	16	2	3	3	4	4	4	4	3	4	3	3	2	1	1	1	5	1	1	1	0	0	0	0	1	0	2	2	2	2	3	1	0	1	0	0	0	1	3	4	1.66667	3	2.2	4	3
372	minority	Croatian-Serbian context	high school	1st grade of high school	16	2	3	4	4	4	3	1	4	4	4	2	2	1	1	1	10	0	1	1	0	0	0	0	1	0	1	1	2	2	2	1	1	0	0	0	1	#NULL!	3.5	2	1.33333	3	1.6	10	#NULL!
373	minority	Croatian-Serbian context	high school	1st grade of high school	16	2	3	3	4	4	3	2	3	4	3	4	3	3	2	3	10	10	0	0	0	0	0	0	0	0	4	4	3	4	4	0	0	0	0	0	0	0	3	2.5	3	0	3.8	0	0
374	minority	Croatian-Serbian context	high school	1st grade of high school	16	4	4	4	3	4	4	4	4	4	2	4	3	2	3	#NULL!	5	10	0	0	0	0	0	0	0	0	3	3	3	3	3	0	0	0	0	0	0	0	4	4	3	0	3	-5	0
375	minority	Croatian-Serbian context	high school	1st grade of high school	#NULL!	3	4	4	3	4	4	4	4	4	4	4	3	2	3	1	2	10	0	0	0	1	0	0	#NULL!	#NULL!	#NULL!	#NULL!	#NULL!	#NULL!	#NULL!	#NULL!	#NULL!	#NULL!	#NULL!	#NULL!	#NULL!	#NULL!	4	4	3	#NULL!	#NULL!	-8	#NULL!
376	minority	Croatian-Serbian context	high school	1st grade of high school	16	3	3	3	4	4	2	1	4	4	2	2	3	2	2	1	9	0	0	1	0	1	0	0	1	0	3	3	2	3	2	0	1	0	0	1	1	0	3	1.5	2	3	2.6	9	3
377	minority	Croatian-Serbian context	high school	1st grade of high school	16	3	3	3	3	3	3	2	4	3	3	2	3	3	2	3	10	5	0	1	1	0	1	1	1	0	2	2	2	2	2	0	1	0	0	0	1	1	3	2.5	2.33333	5	2	5	3
378	minority	Croatian-Serbian context	high school	1st grade of high school	16	4	1	4	4	4	2	1	4	4	4	3	4	4	2	4	10	8	0	0	0	0	0	0	0	0	2	2	2	2	2	0	0	0	0	0	0	0	2.5	1.5	3	0	2	2	0
379	minority	Croatian-Serbian context	high school	1st grade of high school	15	3	2	3	4	3	3	3	4	#NULL!	3	3	4	4	3	3	10	10	0	0	0	0	0	0	0	0	2	2	2	2	2	0	#NULL!	0	0	0	1	#NULL!	2.5	3	3.33333	0	2	0	#NULL!
380	minority	Croatian-Serbian context	high school	1st grade of high school	15	4	3	4	4	4	3	2	4	4	4	3	4	4	3	3	10	10	0	0	0	0	0	0	0	0	2	2	2	2	2	0	0	0	0	0	1	0	3.5	2.5	3.33333	0	2	0	1
381	minority	Croatian-Serbian context	high school	1st grade of high school	16	3	2	3	3	3	3	3	4	4	4	2	2	3	3	3	10	5	0	0	0	1	0	0	0	0	2	2	2	2	2	0	0	0	0	0	0	0	2.5	3	2.66667	1	2	5	0
382	minority	Croatian-Serbian context	high school	1st grade of high school	16	3	4	3	3	3	3	3	3	3	3	4	3	4	3	1	10	10	0	1	0	0	0	0	1	0	1	3	2	3	4	0	0	0	0	0	1	0	3.5	3	3.66667	2	2.6	0	1
383	minority	Croatian-Serbian context	high school	1st grade of high school	16	2	2	2	1	3	2	1	4	4	3	3	3	4	4	4	10	0	0	0	0	0	0	1	1	0	2	1	#NULL!	#NULL!	1	0	1	0	0	1	1	1	2	1.5	3.66667	2	#NULL!	10	4
384	minority	Croatian-Serbian context	high school	1st grade of high school	16	4	4	4	4	4	2	2	3	4	1	4	4	1	1	1	9	5	1	0	0	0	0	0	0	0	3	3	3	3	1	0	1	0	0	1	1	1	4	2	2	1	2.6	4	4
385	minority	Croatian-Serbian context	high school	1st grade of high school	15	4	4	1	4	4	4	4	4	4	4	3	3	3	1	1	10	5	0	0	1	0	0	0	0	0	4	4	4	4	4	0	0	0	0	0	1	1	2.5	4	2.33333	1	4	5	2
386	minority	Croatian-Serbian context	high school	1st grade of high school	16	3	2	3	2	2	4	2	4	4	3	3	#NULL!	1	2	1	10	5	0	0	1	0	0	0	1	0	#NULL!	#NULL!	#NULL!	#NULL!	#NULL!	0	0	0	0	0	1	0	2.5	3	2	2	#NULL!	5	1
387	minority	Croatian-Serbian context	high school	1st grade of high school	16	3	3	3	3	4	4	4	4	4	3	4	3	2	2	1	3	8	0	0	0	0	0	0	0	0	3	2	2	3	1	0	0	0	0	0	0	0	3	4	2.66667	0	2.2	-5	0
388	minority	Croatian-Serbian context	high school	1st grade of high school	16	2	4	4	2	3	4	3	4	2	4	3	4	1	2	1	10	10	0	0	0	0	0	0	0	0	2	2	3	4	1	0	0	0	0	0	0	0	4	3.5	2	0	2.4	0	0
389	minority	Croatian-Serbian context	high school	1st grade of high school	16	2	4	4	4	4	4	4	4	4	4	4	#NULL!	#NULL!	2	1	10	5	0	0	0	0	0	0	0	0	3	3	2	3	4	0	0	0	0	0	0	0	4	4	#NULL!	0	3	5	0
390	minority	Croatian-Serbian context	high school	1st grade of high school	15	4	4	4	4	4	4	4	4	4	4	4	4	4	3	2	10	10	0	0	0	0	0	0	0	0	2	2	3	3	3	0	0	0	0	0	0	0	4	4	3.66667	0	2.6	0	0
391	minority	Croatian-Serbian context	high school	1st grade of high school	16	3	3	4	3	3	3	3	3	3	3	4	3	3	3	3	10	10	0	0	0	0	0	0	0	0	4	4	2	3	2	0	0	0	0	0	0	0	3.5	3	3.33333	0	3	0	0
392	minority	Croatian-Czech context	high school	1st grade of high school	16	4	3	4	4	4	4	4	4	4	4	4	4	4	4	4	6	5	0	0	0	0	0	0	0	0	3	3	3	3	3	0	0	0	0	0	0	0	3.5	4	4	0	3	1	0
393	minority	Croatian-Czech context	high school	1st grade of high school	15	4	4	4	4	4	4	4	4	4	4	4	4	4	4	4	10	10	0	0	0	0	0	0	0	0	3	3	3	3	3	0	0	0	0	0	0	0	4	4	4	0	3	0	0
394	minority	Croatian-Czech context	high school	1st grade of high school	15	4	4	4	4	4	4	4	4	4	4	4	4	4	4	4	10	10	0	0	0	0	0	0	0	0	4	3	4	4	4	0	0	0	0	0	0	0	4	4	4	0	3.8	0	0
395	minority	Croatian-Czech context	high school	1st grade of high school	16	4	4	4	4	4	4	3	4	4	4	4	4	4	4	4	10	10	0	0	0	0	0	0	0	0	3	3	3	3	3	0	0	0	0	0	0	0	4	3.5	4	0	3	0	0
396	minority	Croatian-Czech context	high school	1st grade of high school	#NULL!	4	3	3	4	#NULL!	#NULL!	#NULL!	4	4	4	3	4	4	4	3	10	10	0	0	0	0	0	0	0	0	#NULL!	#NULL!	#NULL!	#NULL!	#NULL!	0	1	1	0	0	0	0	3	#NULL!	3.66667	0	#NULL!	0	2
397	minority	Croatian-Czech context	high school	1st grade of high school	#NULL!	4	4	1	4	4	4	4	4	4	#NULL!	#NULL!	#NULL!	#NULL!	#NULL!	#NULL!	#NULL!	#NULL!	#NULL!	#NULL!	#NULL!	#NULL!	#NULL!	#NULL!	#NULL!	#NULL!	#NULL!	#NULL!	#NULL!	#NULL!	#NULL!	0	0	0	0	0	0	0	2.5	4	#NULL!	#NULL!	#NULL!	#NULL!	0
398	minority	Croatian-Hungarian context	high school	1st grade of high school	16	3	2	3	1	2	2	1	1	3	3	3	1	4	1	4	6	10	0	1	1	0	0	1	1	1	2	3	3	2	2	1	0	0	0	0	0	1	2.5	1.5	2.66667	5	2.4	-4	2
399	minority	Croatian-Hungarian context	high school	1st grade of high school	15	3	2	3	3	2	3	4	3	1	2	2	3	3	3	2	5	5	1	1	1	0	1	0	0	0	3	3	3	2	3	0	0	0	0	0	1	1	2.5	3.5	2.66667	4	2.8	0	2
400	minority	Croatian-Hungarian context	high school	1st grade of high school	16	4	3	3	3	2	2	3	4	2	2	4	3	3	2	3	6	8	1	0	1	1	1	1	0	0	2	3	3	2	3	0	0	0	0	0	0	0	3	2.5	3	5	2.6	-2	0
401	minority	Croatian-Hungarian context	high school	1st grade of high school	16	4	3	3	3	4	4	4	4	4	4	3	3	4	4	3	5	8	0	1	1	0	0	1	1	0	2	3	4	2	2	0	0	0	0	0	0	0	3	4	3.66667	4	2.6	-3	0
402	minority	Croatian-Hungarian context	high school	1st grade of high school	16	3	3	4	4	2	1	3	4	4	4	4	3	2	3	4	5	9	0	1	0	0	0	0	1	0	2	1	3	3	3	0	0	0	0	0	0	0	3.5	2	3	2	2.4	-4	0
403	minority	Croatian-Hungarian context	high school	1st grade of high school	17	2	3	3	2	#NULL!	4	4	4	#NULL!	4	4	4	1	3	4	5	5	0	0	0	0	0	0	0	0	2	3	2	2	2	#NULL!	#NULL!	#NULL!	#NULL!	#NULL!	#NULL!	#NULL!	3	4	2.66667	0	2.2	0	#NULL!
404	minority	Croatian-Hungarian context	high school	1st grade of high school	#NULL!	2	2	3	4	4	2	3	3	4	4	4	4	4	1	3	#NULL!	#NULL!	#NULL!	#NULL!	#NULL!	#NULL!	#NULL!	#NULL!	#NULL!	#NULL!	#NULL!	#NULL!	#NULL!	#NULL!	#NULL!	0	0	0	0	1	0	0	2.5	2.5	3	#NULL!	#NULL!	#NULL!	1
405	minority	Croatian-Hungarian context	high school	1st grade of high school	17	4	2	3	4	4	4	4	4	4	4	3	3	3	2	3	9	4	0	0	1	1	0	0	1	1	2	2	2	2	2	0	0	0	0	0	0	1	2.5	4	2.66667	4	2	5	1
406	minority	Croatian-Hungarian context	high school	1st grade of high school	16	3	2	3	3	#NULL!	#NULL!	#NULL!	4	2	2	4	4	3	4	4	3	8	0	1	1	0	1	0	1	1	3	2	1	3	3	#NULL!	0	0	0	#NULL!	#NULL!	1	2.5	#NULL!	3.66667	5	2.4	-5	#NULL!
407	minority	Croatian-Italian context	high school	2nd grade of high school	16	2	2	3	4	4	3	4	4	4	4	3	4	4	3	4	5	5	0	0	0	0	0	0	0	0	3	3	2	3	3	0	0	0	0	0	0	0	2.5	3.5	3.33333	0	2.8	0	0
408	minority	Croatian-Italian context	high school	2nd grade of high school	17	2	3	3	3	3	4	4	4	4	4	2	3	3	2	2	6	10	0	1	0	0	0	0	0	0	2	3	4	3	3	0	0	0	0	0	0	0	3	4	2.33333	1	3	-4	0
409	minority	Croatian-Italian context	high school	2nd grade of high school	16	4	3	4	4	4	3	3	3	3	4	3	#NULL!	4	3	4	10	4	0	0	0	0	0	0	0	0	2	2	3	4	4	0	0	0	0	0	0	0	3.5	3	3.33333	0	3	6	0
410	minority	Croatian-Italian context	high school	2nd grade of high school	17	4	4	4	4	4	4	4	4	4	4	3	3	2	1	1	10	5	1	1	1	1	1	0	0	1	3	2	3	3	2	0	1	0	0	0	0	0	4	4	2	6	2.6	5	1
411	minority	Croatian-Italian context	high school	2nd grade of high school	17	4	3	3	3	4	4	4	3	4	4	4	4	4	3	3	7	9	0	0	0	0	0	0	0	0	3	3	3	3	4	0	0	0	0	0	0	0	3	4	3.66667	0	3.2	-2	0
412	minority	Croatian-Italian context	high school	2nd grade of high school	16	3	4	3	4	4	4	4	4	4	4	3	4	4	2	2	8	9	0	0	1	0	0	0	0	0	3	3	3	3	4	0	0	0	0	0	0	0	3.5	4	3	1	3.2	-1	0
413	minority	Croatian-Italian context	high school	2nd grade of high school	17	2	3	2	#NULL!	2	4	3	3	4	4	3	2	2	1	2	7	9	1	0	0	1	1	0	1	1	2	3	4	3	3	0	0	0	0	0	0	0	2.5	3.5	2	5	3	-2	0
414	minority	Croatian-Italian context	high school	2nd grade of high school	17	4	4	3	3	4	4	4	4	4	4	4	4	4	3	3	8	10	0	0	0	0	0	0	0	0	3	3	3	4	4	0	0	0	0	0	0	0	3.5	4	3.66667	0	3.4	-2	0
415	minority	Croatian-Italian context	high school	2nd grade of high school	17	4	4	4	2	4	4	4	3	4	4	4	4	4	3	2	8	8	0	0	0	0	0	0	0	0	2	2	2	2	2	0	0	0	0	0	0	0	4	4	3.66667	0	2	0	0
416	minority	Croatian-Italian context	high school	2nd grade of high school	17	4	4	4	2	4	4	4	4	1	4	4	4	4	4	4	10	10	0	0	0	0	0	0	0	0	4	4	3	4	4	0	0	0	0	0	0	0	4	4	4	0	3.8	0	0
417	minority	Croatian-Italian context	high school	2nd grade of high school	17	2	3	4	3	4	4	4	4	4	4	1	3	4	3	1	8	10	1	0	0	0	0	0	0	0	2	3	2	3	4	0	0	0	0	0	0	0	3.5	4	2.66667	1	2.8	-2	0
418	minority	Croatian-Italian context	high school	2nd grade of high school	16	3	3	3	4	3	4	4	4	4	4	3	3	#NULL!	3	3	10	10	0	0	1	0	1	1	0	0	3	3	3	3	4	0	0	0	0	0	0	0	3	4	#NULL!	3	3.2	0	0
419	minority	Croatian-Italian context	high school	2nd grade of high school	17	2	3	4	4	4	4	3	#NULL!	2	1	4	2	4	4	3	6	8	1	1	0	1	0	0	1	0	3	4	3	3	3	0	0	0	0	0	0	0	3.5	3.5	4	4	3.2	-2	0
420	minority	Croatian-Italian context	high school	2nd grade of high school	17	4	4	4	2	3	4	4	4	1	4	4	4	4	4	4	10	10	0	1	0	1	0	0	0	0	2	3	3	3	4	0	0	0	0	0	0	0	4	4	4	2	3	0	0
421	minority	Croatian-Italian context	high school	2nd grade of high school	#NULL!	#NULL!	#NULL!	#NULL!	#NULL!	#NULL!	#NULL!	#NULL!	#NULL!	#NULL!	#NULL!	#NULL!	#NULL!	#NULL!	#NULL!	#NULL!	5	10	0	0	0	0	0	0	0	0	#NULL!	#NULL!	#NULL!	#NULL!	#NULL!	#NULL!	#NULL!	#NULL!	#NULL!	#NULL!	#NULL!	#NULL!	#NULL!	#NULL!	#NULL!	0	#NULL!	-5	#NULL!
422	minority	Croatian-Italian context	high school	2nd grade of high school	17	4	4	3	3	4	2	4	4	2	1	4	4	4	3	4	10	5	1	1	0	1	1	0	0	1	1	2	2	3	4	0	0	1	0	0	0	1	3.5	3	3.66667	5	2.4	5	2
423	minority	Croatian-Italian context	high school	2nd grade of high school	16	3	3	3	3	4	1	1	4	4	4	4	4	4	3	3	4	9	0	0	0	0	0	0	1	0	2	2	2	3	4	0	0	0	0	0	0	0	3	1	3.66667	1	2.6	-5	0
424	minority	Croatian-Italian context	high school	2nd grade of high school	16	4	4	3	4	4	3	4	4	4	4	4	4	4	3	4	10	10	1	0	0	1	0	0	1	0	3	3	2	3	4	0	0	0	0	0	0	0	3.5	3.5	3.66667	3	3	0	0
425	minority	Croatian-Italian context	high school	2nd grade of high school	17	4	4	4	4	4	4	4	4	4	4	4	4	4	4	4	9	9	0	0	0	0	0	0	0	0	3	3	4	3	3	0	0	0	0	0	0	0	4	4	4	0	3.2	0	0
426	minority	Croatian-Italian context	high school	2nd grade of high school	17	4	4	1	4	4	4	4	3	4	4	4	4	4	4	4	6	10	0	0	1	0	0	0	0	1	1	2	3	1	3	0	0	0	0	0	0	0	2.5	4	4	2	2	-4	0
427	minority	Croatian-Italian context	high school	2nd grade of high school	17	4	4	3	2	4	4	4	3	4	4	4	4	4	4	4	6	10	0	0	1	0	0	0	0	1	1	2	3	1	3	0	0	0	0	0	0	0	3.5	4	4	2	2	-4	0
428	minority	Croatian-Italian context	high school	2nd grade of high school	16	4	4	3	3	4	4	4	3	4	1	4	4	4	3	4	6	10	1	0	0	1	0	0	0	0	3	3	2	3	3	0	0	0	0	0	0	0	3.5	4	3.66667	2	2.8	-4	0
429	minority	Croatian-Italian context	high school	2nd grade of high school	16	4	4	4	4	4	4	4	4	4	1	4	3	4	1	1	7	10	1	0	0	0	0	0	0	0	3	3	4	3	3	0	0	0	0	0	0	0	4	4	3	1	3.2	-3	0
430	minority	Croatian-Italian context	high school	2nd grade of high school	17	4	4	4	4	4	4	4	4	4	4	4	3	4	3	3	5	7	1	0	0	0	0	0	0	0	3	3	4	4	4	0	0	0	0	0	0	0	4	4	3.66667	1	3.6	-2	0
431	minority	Croatian-Italian context	high school	2nd grade of high school	17	4	4	4	4	4	4	4	4	4	4	4	4	4	4	4	8	10	0	0	0	0	0	0	#NULL!	#NULL!	4	3	3	3	3	0	0	0	0	0	0	0	4	4	4	#NULL!	3.2	-2	0
432	minority	Croatian-Italian context	high school	2nd grade of high school	17	4	3	4	1	4	4	4	4	4	4	4	4	4	3	4	10	10	0	0	0	0	0	0	0	0	3	3	3	3	4	0	0	0	1	0	0	0	3.5	4	3.66667	0	3.2	0	1
433	minority	Croatian-Italian context	high school	2nd grade of high school	17	4	4	4	2	4	4	4	4	4	4	4	2	3	4	4	7	8	1	0	0	0	0	0	0	0	3	4	4	4	4	0	0	0	0	0	0	0	4	4	3.66667	1	3.8	-1	0
434	minority	Croatian-Italian context	high school	2nd grade of high school	16	4	4	4	4	4	4	4	3	4	2	4	4	4	3	3	7	9	1	1	0	1	1	1	1	1	3	3	3	3	4	0	0	0	0	0	0	0	4	4	3.66667	7	3.2	-2	0
435	minority	Croatian-Serbian context	high school	2nd grade of high school	17	#NULL!	2	1	2	3	1	1	1	2	2	2	3	2	3	2	10	5	1	1	1	1	1	1	1	1	2	2	2	2	2	0	1	1	0	0	1	1	1.5	1	2.33333	8	2	5	4
436	minority	Croatian-Serbian context	high school	2nd grade of high school	17	3	3	4	4	4	4	4	4	4	4	3	4	1	3	1	9	9	0	0	0	0	0	0	0	0	3	3	4	3	4	0	0	0	0	0	0	0	3.5	4	2.33333	0	3.4	0	0
437	minority	Croatian-Serbian context	high school	2nd grade of high school	17	3	4	4	4	4	3	4	3	4	2	4	4	3	3	3	5	5	0	0	0	0	0	0	0	0	3	4	4	4	2	0	0	0	0	0	0	0	4	3.5	3.33333	0	3.4	0	0
438	minority	Croatian-Serbian context	high school	2nd grade of high school	17	4	3	#NULL!	4	4	3	3	4	1	4	3	3	4	3	2	8	5	0	0	0	0	0	0	0	0	4	3	3	3	4	0	0	0	0	0	0	0	#NULL!	3	3.33333	0	3.4	3	0
439	minority	Croatian-Serbian context	high school	2nd grade of high school	17	3	3	3	4	4	3	3	4	4	4	3	4	3	3	2	3	10	0	0	0	0	0	0	0	0	3	3	3	3	3	0	0	0	0	0	0	1	3	3	3	0	3	-7	1
440	minority	Croatian-Serbian context	high school	2nd grade of high school	16	3	2	1	3	2	3	2	4	4	1	2	3	2	2	1	10	3	1	1	1	1	1	1	1	0	1	2	1	2	2	0	1	0	1	1	1	1	1.5	2.5	2	7	1.6	7	5
441	minority	Croatian-Serbian context	high school	2nd grade of high school	16	4	4	3	4	4	4	4	4	4	2	4	4	3	3	3	5	10	0	0	0	0	0	0	0	0	4	3	3	3	3	0	1	1	0	0	1	0	3.5	4	3.33333	0	3.2	-5	3
442	minority	Croatian-Serbian context	high school	2nd grade of high school	17	3	2	1	2	4	4	4	4	1	4	3	#NULL!	4	4	3	10	10	1	0	1	0	0	0	0	1	3	3	3	3	3	0	0	0	0	0	1	1	1.5	4	3.66667	3	3	0	2
443	minority	Croatian-Serbian context	high school	2nd grade of high school	17	3	4	3	4	4	4	4	4	4	3	3	4	2	2	1	10	10	0	0	0	0	0	0	0	0	3	3	3	4	4	0	0	0	0	0	0	0	3.5	4	2.33333	0	3.4	0	0
444	minority	Croatian-Serbian context	high school	2nd grade of high school	17	3	3	3	2	3	4	4	4	4	4	2	#NULL!	1	1	1	3	10	0	0	0	0	0	0	0	0	3	3	3	3	3	0	0	0	0	0	0	0	3	4	1.33333	0	3	-7	0
445	minority	Croatian-Serbian context	high school	2nd grade of high school	16	4	3	4	4	4	4	3	4	1	4	3	4	3	3	3	10	10	0	0	0	0	0	0	0	0	2	2	2	2	2	0	0	0	0	0	0	0	3.5	3.5	3	0	2	0	0
446	minority	Croatian-Serbian context	high school	2nd grade of high school	16	2	2	4	2	3	4	4	4	2	3	3	3	2	2	2	10	5	0	0	1	0	1	0	0	0	2	2	3	2	1	0	0	0	0	0	1	1	3	4	2.33333	2	2	5	2
447	minority	Croatian-Serbian context	high school	2nd grade of high school	17	4	4	#NULL!	1	4	3	4	4	4	4	4	4	4	3	1	8	10	0	1	0	0	0	0	1	0	3	2	2	2	2	0	0	0	0	0	0	0	#NULL!	3.5	3.66667	2	2.2	-2	0
448	minority	Croatian-Serbian context	high school	2nd grade of high school	16	3	3	#NULL!	4	4	3	2	4	4	4	3	3	2	3	1	10	8	1	1	1	1	1	1	1	0	1	2	#NULL!	2	4	0	0	0	0	0	0	1	#NULL!	2.5	2.66667	7	#NULL!	2	1
449	minority	Croatian-Serbian context	high school	2nd grade of high school	17	3	4	4	4	4	4	3	4	4	3	1	3	3	2	3	10	10	0	0	0	0	0	0	0	0	2	2	2	2	2	0	0	0	0	0	0	0	4	3.5	2	0	2	0	0
450	minority	Croatian-Serbian context	high school	2nd grade of high school	16	4	4	4	4	4	3	3	4	4	4	4	4	4	3	3	5	5	0	0	0	0	0	0	0	0	2	3	3	3	4	0	0	0	0	0	0	0	4	3	3.66667	0	3	0	0
451	minority	Croatian-Serbian context	high school	2nd grade of high school	16	2	2	2	2	2	4	4	4	4	4	3	4	3	3	3	10	5	0	0	0	0	0	0	0	0	2	2	2	3	1	0	0	0	0	0	0	0	2	4	3	0	2	5	0
452	minority	Croatian-Serbian context	high school	2nd grade of high school	17	4	4	3	4	1	4	3	4	4	3	3	4	4	1	1	7	10	0	0	0	0	0	0	0	0	3	4	4	4	4	0	0	0	0	0	0	0	3.5	3.5	2.66667	0	3.8	-3	0
453	minority	Croatian-Serbian context	high school	2nd grade of high school	17	4	4	4	4	4	3	2	4	4	4	4	4	4	3	4	10	10	0	0	0	0	0	0	0	0	3	3	4	4	4	0	0	0	0	0	0	0	4	2.5	3.66667	0	3.6	0	0
454	minority	Croatian-Serbian context	high school	2nd grade of high school	16	3	2	4	3	4	4	4	4	4	4	4	3	4	3	4	5	5	0	0	0	0	0	0	0	0	2	2	2	2	2	0	0	0	0	0	0	0	3	4	3.66667	0	2	0	0
455	minority	Croatian-Serbian context	high school	2nd grade of high school	17	3	4	4	4	4	4	4	4	1	4	4	4	4	4	1	8	8	0	0	0	0	0	0	0	0	4	4	4	4	4	0	0	0	0	0	0	0	4	4	4	0	4	0	0
456	minority	Croatian-Serbian context	high school	2nd grade of high school	17	4	4	4	4	1	4	4	4	4	4	4	4	4	2	4	6	10	0	0	0	0	0	0	0	0	#NULL!	3	3	#NULL!	3	0	0	0	0	0	0	0	4	4	3.33333	0	#NULL!	-4	0
457	minority	Croatian-Serbian context	high school	2nd grade of high school	16	2	4	4	2	4	4	4	4	1	4	4	4	2	1	1	10	10	0	0	0	0	0	0	0	0	4	4	4	4	4	0	0	0	0	0	0	0	4	4	2.33333	0	4	0	0
458	minority	Croatian-Serbian context	high school	2nd grade of high school	17	4	3	4	3	4	4	4	4	4	4	3	#NULL!	#NULL!	3	2	9	8	0	0	0	0	0	0	0	0	2	2	4	4	4	0	0	0	0	0	0	0	3.5	4	#NULL!	0	3.2	1	0
459	minority	Croatian-Serbian context	high school	2nd grade of high school	17	4	2	4	4	4	4	4	4	4	4	4	4	2	1	1	6	10	0	0	0	0	0	0	0	0	4	4	3	4	4	0	0	0	0	0	0	0	3	4	2.33333	0	3.8	-4	0
460	minority	Croatian-Serbian context	high school	2nd grade of high school	16	4	1	#NULL!	4	4	4	4	4	4	4	4	4	4	4	4	5	10	0	0	0	0	0	0	0	0	3	3	3	3	3	1	0	0	0	0	0	0	#NULL!	4	4	0	3	-5	1
461	minority	Croatian-Serbian context	high school	2nd grade of high school	17	4	3	3	3	4	3	3	4	4	4	3	3	2	3	2	8	5	1	0	0	0	0	0	1	0	2	3	3	3	1	0	0	0	0	0	0	0	3	3	2.66667	2	2.4	3	0
462	minority	Croatian-Serbian context	high school	2nd grade of high school	17	3	3	#NULL!	4	4	4	4	4	4	4	3	3	1	3	2	3	10	0	0	0	0	0	0	0	0	3	3	4	4	4	0	0	0	0	0	0	0	#NULL!	4	2.33333	0	3.6	-7	0
463	minority	Croatian-Serbian context	high school	2nd grade of high school	16	3	2	3	4	4	4	4	4	4	4	3	3	3	3	1	10	3	0	0	0	0	0	0	0	0	3	3	3	4	4	0	1	0	0	0	0	0	2.5	4	3	0	3.4	7	1
464	minority	Croatian-Hungarian context	high school	2nd grade of high school	17	4	3	3	3	4	3	4	3	4	4	4	3	3	3	3	10	10	0	0	1	1	0	1	0	1	2	3	3	2	3	0	0	0	0	0	0	0	3	3.5	3.33333	4	2.6	0	0
465	minority	Croatian-Hungarian context	high school	2nd grade of high school	19	1	4	4	2	4	4	4	4	4	4	4	4	3	4	4	5	5	0	1	0	1	0	0	0	0	4	4	3	3	4	0	0	#NULL!	0	0	0	0	4	4	3.66667	2	3.6	0	#NULL!
466	minority	Croatian-Hungarian context	high school	2nd grade of high school	17	1	4	2	4	4	4	4	4	4	4	4	4	4	3	4	9	9	0	0	0	0	0	0	0	0	4	4	4	4	4	0	0	0	0	0	0	0	3	4	3.66667	0	4	0	0
467	minority	Croatian-Hungarian context	high school	2nd grade of high school	16	4	3	4	4	4	3	3	3	1	4	4	4	4	4	4	10	4	1	0	0	0	0	0	0	0	4	4	4	4	4	0	0	0	0	0	0	0	3.5	3	4	1	4	6	0
468	minority	Croatian-Hungarian context	high school	2nd grade of high school	17	4	3	4	2	4	3	2	4	2	1	4	3	3	4	4	8	10	0	0	0	#NULL!	0	0	0	0	4	3	3	4	2	0	0	0	0	0	0	0	3.5	2.5	3.66667	#NULL!	3.2	-2	0
469	minority	Croatian-Hungarian context	high school	2nd grade of high school	17	4	4	4	4	4	4	4	4	4	4	4	4	4	4	4	5	5	0	0	0	0	0	0	0	0	3	3	2	2	2	0	0	0	0	0	0	0	4	4	4	0	2.4	0	0
470	minority	Croatian-Hungarian context	high school	2nd grade of high school	17	3	3	4	4	4	4	4	4	4	4	4	3	2	2	2	6	6	1	1	1	1	1	1	1	1	2	3	4	3	2	0	0	0	0	0	0	0	3.5	4	2.66667	8	2.8	0	0
471	minority	Croatian-Hungarian context	high school	2nd grade of high school	18	4	4	3	4	4	3	3	4	4	4	4	3	4	1	4	10	10	0	0	0	1	0	0	0	0	4	2	2	3	4	0	0	0	0	0	0	0	3.5	3	3	1	3	0	0
472	minority	Croatian-Hungarian context	high school	2nd grade of high school	17	4	3	3	4	4	3	2	4	4	4	4	4	4	3	4	9	8	0	0	0	0	0	0	0	0	3	3	3	3	4	0	0	0	0	0	0	0	3	2.5	3.66667	0	3.2	1	0
473	minority	Croatian-Hungarian context	high school	2nd grade of high school	17	4	3	4	4	4	3	3	3	4	4	4	3	4	3	4	10	5	1	1	0	1	0	0	1	0	2	2	3	2	4	0	0	0	0	0	0	0	3.5	3	3.66667	4	2.6	5	0
474	minority	Croatian-Hungarian context	high school	2nd grade of high school	17	4	3	2	4	4	4	4	4	4	4	2	4	4	2	4	10	8	0	0	0	0	0	0	1	0	2	2	3	2	4	0	0	0	0	0	0	0	2.5	4	2.66667	1	2.6	2	0
475	minority	Croatian-Hungarian context	high school	2nd grade of high school	17	2	4	3	2	1	3	4	1	4	3	3	4	2	2	4	5	10	0	1	0	0	0	0	0	0	3	1	4	4	4	0	0	0	0	0	0	0	3.5	3.5	2.33333	1	3.2	-5	0
476	minority	Croatian-Hungarian context	high school	2nd grade of high school	17	4	2	4	4	4	4	4	4	4	4	4	4	3	3	4	5	3	0	0	0	0	0	0	0	0	4	1	3	4	4	0	0	0	0	0	0	0	3	4	3.33333	0	3.2	2	0
477	minority	Croatian-Italian context	high school	3rd grade of high school	18	4	4	4	3	4	4	4	4	4	4	4	4	4	4	4	9	10	0	0	0	0	0	0	0	0	4	4	4	4	4	0	0	0	0	0	0	0	4	4	4	0	4	-1	0
478	minority	Croatian-Italian context	high school	3rd grade of high school	18	4	4	4	4	4	4	4	4	4	4	4	4	4	4	4	8	8	0	0	0	0	0	0	0	0	3	3	3	3	3	0	0	0	0	0	0	0	4	4	4	0	3	0	0
479	minority	Croatian-Italian context	high school	3rd grade of high school	17	4	4	3	4	4	4	4	4	4	4	4	3	3	3	2	7	10	0	0	0	0	0	0	0	0	3	4	4	4	4	0	0	0	0	0	0	0	3.5	4	3.33333	0	3.8	-3	0
480	minority	Croatian-Italian context	high school	3rd grade of high school	17	4	4	#NULL!	2	4	3	3	4	4	4	4	3	4	4	2	8	8	0	0	0	0	0	0	0	0	3	3	3	4	4	0	0	0	0	0	0	0	#NULL!	3	4	0	3.4	0	0
481	minority	Croatian-Italian context	high school	3rd grade of high school	17	4	4	3	2	4	4	4	4	4	4	4	4	4	4	4	10	10	0	0	0	0	0	0	0	0	2	3	3	4	4	0	0	0	0	0	0	0	3.5	4	4	0	3.2	0	0
482	minority	Croatian-Italian context	high school	3rd grade of high school	17	4	4	4	4	4	4	3	4	4	4	4	2	4	2	2	10	8	0	0	0	0	1	0	0	0	3	3	2	2	2	0	0	0	0	0	0	0	4	3.5	3.33333	1	2.4	2	0
483	minority	Croatian-Italian context	high school	3rd grade of high school	18	4	4	3	3	4	4	4	4	4	4	4	3	4	4	3	10	10	0	0	0	0	0	0	0	0	2	2	2	3	4	0	0	0	0	0	0	0	3.5	4	4	0	2.6	0	0
484	minority	Croatian-Italian context	high school	3rd grade of high school	18	4	4	3	2	4	2	2	4	4	4	4	4	4	3	2	10	10	0	0	0	0	0	0	0	0	3	3	3	3	3	0	0	0	0	0	0	0	3.5	2	3.66667	0	3	0	0
485	minority	Croatian-Italian context	high school	3rd grade of high school	18	4	4	4	4	4	4	4	4	4	4	4	4	4	3	4	10	10	0	0	0	0	0	0	0	0	3	3	4	4	4	0	0	0	0	0	0	0	4	4	3.66667	0	3.6	0	0
486	minority	Croatian-Italian context	high school	3rd grade of high school	17	4	4	2	2	4	2	2	4	2	4	4	3	4	2	3	7	8	1	1	0	1	1	1	1	1	3	3	3	3	3	0	0	0	0	0	0	0	3	2	3.33333	7	3	-1	0
487	minority	Croatian-Italian context	high school	3rd grade of high school	18	4	2	3	1	4	4	4	4	4	4	4	3	4	2	2	7	9	0	0	0	0	0	0	0	0	3	3	3	3	4	0	0	0	0	0	0	0	2.5	4	3.33333	0	3.2	-2	0
488	minority	Croatian-Italian context	high school	3rd grade of high school	17	4	4	3	4	4	4	4	4	4	4	4	4	4	3	3	10	10	0	0	0	0	0	0	0	0	3	3	2	3	4	0	0	0	0	0	0	0	3.5	4	3.66667	0	3	0	0
489	minority	Croatian-Italian context	high school	3rd grade of high school	18	4	4	3	3	4	4	4	4	4	4	4	4	3	2	2	10	10	0	0	0	0	0	0	0	0	3	1	3	3	2	0	0	0	0	0	0	0	3.5	4	3	0	2.4	0	0
490	minority	Croatian-Italian context	high school	3rd grade of high school	17	3	4	3	2	4	3	3	4	4	3	3	3	3	3	3	10	9	0	0	0	0	0	0	0	0	2	2	2	2	2	0	0	0	0	0	0	0	3.5	3	3	0	2	1	0
491	minority	Croatian-Italian context	high school	3rd grade of high school	17	4	4	4	1	4	4	4	4	4	4	4	4	4	4	4	8	7	0	0	0	0	0	0	0	0	3	3	3	3	3	0	0	0	0	0	0	0	4	4	4	0	3	1	0
492	minority	Croatian-Italian context	high school	3rd grade of high school	18	4	4	4	4	4	4	4	3	4	4	4	4	4	4	4	9	10	0	0	0	0	0	0	0	0	4	4	3	4	4	0	0	0	0	0	0	0	4	4	4	0	3.8	-1	0
493	minority	Croatian-Italian context	high school	3rd grade of high school	18	4	4	4	4	4	4	4	3	4	4	4	4	4	4	4	10	10	0	0	0	0	0	0	0	0	4	4	4	4	4	0	0	0	0	0	0	0	4	4	4	0	4	0	0
494	minority	Croatian-Italian context	high school	3rd grade of high school	17	4	4	4	4	4	4	4	4	#NULL!	4	4	4	4	4	4	10	10	0	0	0	0	0	0	0	0	4	3	4	4	4	0	0	0	0	0	0	0	4	4	4	0	3.8	0	0
495	minority	Croatian-Italian context	high school	3rd grade of high school	17	4	4	3	4	4	4	4	3	4	4	4	4	4	4	4	10	10	1	0	0	0	0	0	0	1	3	4	4	4	4	0	0	0	0	0	0	0	3.5	4	4	2	3.8	0	0
496	minority	Croatian-Italian context	high school	3rd grade of high school	19	4	4	2	4	4	4	4	4	4	4	4	4	4	4	4	5	10	0	1	0	0	0	0	1	1	3	3	3	3	1	0	0	0	0	0	0	0	3	4	4	3	2.6	-5	0
497	minority	Croatian-Italian context	high school	3rd grade of high school	18	4	4	3	4	4	3	4	4	4	4	4	3	4	3	3	9	6	0	0	0	0	0	0	0	0	2	3	3	2	2	0	0	0	0	0	0	0	3.5	3.5	3.66667	0	2.4	3	0
498	minority	Croatian-Italian context	high school	3rd grade of high school	18	4	3	4	2	4	3	3	3	4	4	4	4	4	3	2	10	5	0	0	0	0	0	0	0	0	3	3	2	3	4	0	0	0	0	0	0	0	3.5	3	3.66667	0	3	5	0
499	minority	Croatian-Italian context	high school	3rd grade of high school	18	4	3	4	1	3	3	3	3	4	4	4	4	3	3	3	5	5	0	0	1	0	0	0	0	0	2	#NULL!	#NULL!	#NULL!	#NULL!	0	0	0	0	0	0	0	3.5	3	3.33333	1	#NULL!	0	0
500	minority	Croatian-Italian context	high school	3rd grade of high school	18	4	4	4	1	4	4	4	4	4	4	4	2	3	1	1	0	10	0	0	0	0	0	0	0	0	3	3	3	2	2	0	0	0	0	0	0	0	4	4	2.66667	0	2.6	-10	0
501	minority	Croatian-Italian context	high school	3rd grade of high school	18	4	4	3	2	4	4	3	4	1	4	4	4	4	3	4	7	7	1	0	0	0	0	0	0	0	2	2	3	3	3	0	0	0	0	0	1	0	3.5	3.5	3.66667	1	2.6	0	1
502	minority	Croatian-Italian context	high school	3rd grade of high school	18	3	3	4	2	2	3	2	3	3	2	3	4	2	4	3	7	10	1	0	0	0	0	0	0	0	2	3	2	4	4	0	0	0	0	0	0	0	3.5	2.5	3	1	3	-3	0
503	minority	Croatian-Italian context	high school	3rd grade of high school	19	4	4	4	4	4	4	4	4	4	4	4	4	4	3	4	10	10	0	0	0	0	0	0	0	0	2	2	2	2	4	0	0	0	0	0	0	0	4	4	3.66667	0	2.4	0	0
504	minority	Croatian-Italian context	high school	3rd grade of high school	17	4	4	3	4	4	4	4	4	4	4	4	3	4	2	2	10	10	0	0	0	0	0	0	0	0	3	3	3	3	3	0	0	0	0	0	0	0	3.5	4	3.33333	0	3	0	0
505	minority	Croatian-Italian context	high school	3rd grade of high school	17	4	4	4	4	4	4	4	4	4	4	4	4	4	4	4	10	10	0	0	0	0	0	0	0	0	4	4	4	4	4	0	0	0	0	0	0	0	4	4	4	0	4	0	0
506	minority	Croatian-Italian context	high school	3rd grade of high school	17	4	3	1	3	4	4	4	4	4	4	4	4	2	2	4	5	5	0	0	0	0	0	0	0	0	3	3	4	4	2	0	0	0	0	0	0	0	2	4	2.66667	0	3.2	0	0
507	minority	Croatian-Italian context	high school	3rd grade of high school	19	4	4	3	#NULL!	#NULL!	1	4	4	4	4	4	4	3	4	1	10	10	1	1	0	0	0	0	0	0	3	4	4	4	4	0	0	0	0	0	0	0	3.5	2.5	3.66667	2	3.8	0	0
508	minority	Croatian-Italian context	high school	3rd grade of high school	19	4	4	3	4	4	4	4	4	4	4	4	4	4	2	4	10	10	0	0	0	0	0	0	0	0	4	4	4	4	4	0	0	0	0	0	0	0	3.5	4	3.33333	0	4	0	0
509	minority	Croatian-Italian context	high school	3rd grade of high school	18	4	4	2	2	4	4	1	4	4	4	3	4	4	1	1	5	5	0	0	0	0	0	0	0	0	2	2	2	4	2	0	0	0	0	0	0	0	3	2.5	2.66667	0	2.4	0	0
510	minority	Croatian-Italian context	high school	3rd grade of high school	18	3	4	3	3	4	4	4	4	4	4	4	4	4	3	3	#NULL!	#NULL!	0	0	0	0	0	0	0	0	3	3	3	3	3	0	0	0	0	0	0	0	3.5	4	3.66667	0	3	#NULL!	0
511	minority	Croatian-Italian context	high school	3rd grade of high school	19	4	4	2	3	4	4	4	4	4	4	4	4	4	3	3	10	10	0	0	0	0	0	0	0	0	2	3	3	3	3	0	0	0	0	0	0	0	3	4	3.66667	0	2.8	0	0
512	minority	Croatian-Italian context	high school	3rd grade of high school	18	4	4	4	4	4	4	4	4	1	1	4	4	4	4	4	10	10	0	0	0	0	0	0	0	0	4	4	4	4	4	0	0	0	0	0	0	0	4	4	4	0	4	0	0
513	minority	Croatian-Italian context	high school	3rd grade of high school	18	4	4	2	2	4	3	3	2	3	4	3	3	3	3	2	5	7	0	1	0	0	1	0	1	1	3	3	3	3	3	0	0	0	0	0	0	0	3	3	3	4	3	-2	0
514	minority	Croatian-Italian context	high school	3rd grade of high school	17	4	4	4	4	4	4	4	4	4	4	4	2	4	2	2	5	5	0	0	0	0	0	0	0	0	3	3	3	3	3	0	0	0	0	0	0	0	4	4	3.33333	0	3	0	0
515	minority	Croatian-Italian context	high school	3rd grade of high school	18	4	4	3	4	4	4	4	4	4	4	4	4	4	4	4	10	10	0	0	0	0	0	1	0	0	4	4	4	4	4	0	0	0	0	0	0	0	3.5	4	4	1	4	0	0
516	minority	Croatian-Italian context	high school	3rd grade of high school	18	4	4	#NULL!	#NULL!	4	4	3	4	4	4	4	4	4	3	3	9	9	1	0	0	0	0	0	0	0	3	3	3	3	4	0	0	0	0	0	0	0	#NULL!	3.5	3.66667	1	3.2	0	0
517	minority	Croatian-Serbian context	high school	3rd grade of high school	18	4	2	2	3	4	3	2	3	2	1	2	3	1	2	3	10	9	1	1	1	0	1	0	0	0	2	2	4	4	2	0	1	0	0	0	0	1	2	2.5	1.66667	4	2.8	1	2
518	minority	Croatian-Serbian context	high school	3rd grade of high school	18	3	2	1	3	3	2	1	4	4	3	2	3	1	2	2	9	4	0	0	1	0	0	0	0	0	2	2	4	4	4	0	1	0	0	0	1	1	1.5	1.5	1.66667	1	3.2	5	3
519	minority	Croatian-Serbian context	high school	3rd grade of high school	18	2	1	1	2	2	4	3	4	4	4	2	1	1	1	1	9	7	0	1	0	0	0	0	0	0	2	2	2	3	3	0	0	0	0	0	0	0	1	3.5	1.33333	1	2.4	2	0
520	minority	Croatian-Serbian context	high school	3rd grade of high school	18	4	2	3	4	4	4	4	4	4	2	4	4	1	3	1	10	10	0	0	0	0	0	0	0	0	3	4	2	3	2	0	0	0	0	0	0	1	2.5	4	2.66667	0	2.8	0	1
521	minority	Croatian-Serbian context	high school	3rd grade of high school	18	2	4	4	3	4	3	3	4	4	4	4	4	1	3	1	8	7	0	0	0	0	0	0	0	0	2	2	2	2	2	0	0	0	0	0	0	0	4	3	2.66667	0	2	1	0
522	minority	Croatian-Serbian context	high school	3rd grade of high school	18	4	2	4	4	4	4	4	4	4	4	1	4	1	2	1	7	5	0	0	0	0	0	0	0	0	3	3	3	3	3	0	0	0	0	0	0	0	3	4	1.33333	0	3	2	0
523	minority	Croatian-Serbian context	high school	3rd grade of high school	18	3	3	3	4	4	4	4	4	4	3	3	3	1	3	1	8	8	0	0	0	0	0	0	0	0	2	3	4	4	4	0	0	0	0	0	0	0	3	4	2.33333	0	3.4	0	0
524	minority	Croatian-Serbian context	high school	3rd grade of high school	18	3	3	3	2	1	2	#NULL!	3	3	3	3	4	3	1	2	10	4	1	0	0	1	1	0	1	0	2	2	1	1	1	0	0	0	0	0	1	0	3	#NULL!	2.33333	4	1.4	6	1
525	minority	Croatian-Serbian context	high school	3rd grade of high school	18	4	3	4	4	4	4	3	4	4	4	3	3	4	3	3	9	7	0	0	0	0	0	0	0	0	2	2	3	3	3	0	0	0	0	0	0	0	3.5	3.5	3.33333	0	2.6	2	0
526	minority	Croatian-Serbian context	high school	3rd grade of high school	18	2	1	2	2	3	2	1	3	3	2	2	4	1	1	1	10	4	1	0	1	1	0	0	1	0	2	2	3	3	3	0	1	0	0	0	1	0	1.5	1.5	1.33333	4	2.6	6	2
527	minority	Croatian-Serbian context	high school	3rd grade of high school	17	2	3	4	3	3	4	3	4	4	3	2	3	1	1	1	5	8	0	0	0	0	0	0	0	0	2	2	3	4	4	0	0	0	0	0	1	0	3.5	3.5	1.33333	0	3	-3	1
528	minority	Croatian-Serbian context	high school	3rd grade of high school	18	3	4	3	3	4	4	4	4	4	4	2	2	1	2	2	9	8	0	0	0	0	0	0	0	0	2	2	2	2	1	0	0	0	0	0	0	0	3.5	4	1.66667	0	1.8	1	0
529	minority	Croatian-Serbian context	high school	3rd grade of high school	18	3	1	2	3	4	2	2	4	4	4	1	4	3	3	3	10	5	1	0	0	0	1	0	1	0	2	2	2	2	2	0	1	1	0	0	0	0	1.5	2	2.33333	3	2	5	2
530	minority	Croatian-Serbian context	high school	3rd grade of high school	17	3	3	4	4	2	3	3	4	4	3	3	3	1	3	3	10	5	1	0	0	0	0	0	1	0	2	3	3	3	2	0	1	0	0	0	0	0	3.5	3	2.33333	2	2.6	5	1
531	minority	Croatian-Serbian context	high school	3rd grade of high school	18	4	2	3	4	4	3	3	4	4	4	3	3	2	3	2	10	10	0	1	0	0	0	0	1	0	2	3	3	3	2	0	1	0	0	0	0	0	2.5	3	2.66667	2	2.6	0	1
532	minority	Croatian-Serbian context	high school	3rd grade of high school	18	3	2	3	2	1	3	1	4	3	4	2	1	1	2	1	10	5	0	0	0	0	0	0	1	0	2	3	3	3	3	0	0	0	0	0	1	0	2.5	2	1.66667	1	2.8	5	1
533	minority	Croatian-Serbian context	high school	3rd grade of high school	18	4	2	4	4	4	4	4	4	4	4	2	3	1	3	1	10	10	0	0	0	0	0	0	0	0	3	2	3	3	3	0	0	0	0	0	0	0	3	4	2	0	2.8	0	0
534	minority	Croatian-Serbian context	high school	3rd grade of high school	17	2	2	2	3	4	4	4	4	4	4	2	4	1	2	2	10	7	0	0	0	0	0	0	0	0	3	2	2	4	4	0	0	0	0	0	0	0	2	4	1.66667	0	3	3	0
535	minority	Croatian-Serbian context	high school	3rd grade of high school	18	2	1	1	2	3	3	2	4	4	3	1	3	1	2	1	10	9	0	0	0	0	1	0	1	0	2	2	3	3	2	0	0	0	0	0	#NULL!	0	1	2.5	1.33333	2	2.4	1	#NULL!
536	minority	Croatian-Serbian context	high school	3rd grade of high school	17	3	2	2	3	4	2	1	3	3	1	3	4	2	3	3	5	5	1	1	1	1	0	1	1	0	2	2	3	3	3	0	1	1	0	1	1	1	2	1.5	2.66667	6	2.6	0	5
537	minority	Croatian-Serbian context	high school	3rd grade of high school	18	4	3	4	3	4	3	4	3	4	3	1	3	1	2	1	5	9	1	1	0	0	1	0	1	0	2	2	2	2	2	0	1	0	0	0	1	0	3.5	3.5	1.33333	4	2	-4	2
538	minority	Croatian-Serbian context	high school	3rd grade of high school	18	3	1	4	3	2	3	2	3	3	4	1	3	1	1	1	10	3	0	0	0	0	0	0	0	0	1	2	3	3	4	0	1	0	0	0	1	0	2.5	2.5	1	0	2.6	7	2
539	minority	Croatian-Serbian context	high school	3rd grade of high school	18	3	2	3	4	4	2	2	3	4	3	2	3	1	1	1	5	8	0	0	0	0	0	0	0	0	2	2	2	2	4	0	0	0	0	0	0	0	2.5	2	1.33333	0	2.4	-3	0
540	minority	Croatian-Serbian context	high school	3rd grade of high school	18	3	3	2	3	2	4	4	4	4	4	2	3	1	2	2	9	9	0	0	0	0	0	0	0	0	#NULL!	#NULL!	#NULL!	#NULL!	#NULL!	0	0	0	0	0	0	1	2.5	4	1.66667	0	#NULL!	0	1
541	minority	Croatian-Serbian context	high school	3rd grade of high school	17	3	2	1	3	4	3	1	4	3	1	1	2	1	2	1	9	6	0	0	1	0	0	0	0	0	2	3	3	3	2	0	1	0	0	0	1	1	1.5	2	1.33333	1	2.6	3	3
542	minority	Croatian-Serbian context	high school	3rd grade of high school	18	3	2	3	3	3	3	2	4	4	4	2	3	2	2	3	9	7	0	0	0	0	0	0	0	0	2	3	3	3	1	0	0	0	0	0	0	0	2.5	2.5	2	0	2.4	2	0
543	minority	Croatian-Serbian context	high school	3rd grade of high school	17	3	2	3	3	3	4	4	4	3	2	2	3	1	2	1	10	10	0	0	1	0	0	0	1	0	3	3	3	4	4	0	1	0	0	0	1	1	2.5	4	1.66667	2	3.4	0	3
544	minority	Croatian-Serbian context	high school	3rd grade of high school	18	2	2	2	3	3	4	3	3	3	2	2	3	1	1	1	8	7	0	0	0	0	0	0	0	0	2	2	3	4	4	0	0	0	0	0	0	0	2	3.5	1.33333	0	3	1	0
545	minority	Croatian-Serbian context	high school	3rd grade of high school	18	3	3	3	3	4	3	2	4	4	4	3	3	1	1	1	5	5	0	0	0	0	0	0	0	0	2	3	4	4	4	0	0	0	0	0	0	1	3	2.5	1.66667	0	3.4	0	1
546	minority	Croatian-Serbian context	high school	3rd grade of high school	17	3	2	3	4	3	2	3	2	3	3	2	3	1	1	1	8	5	0	0	0	0	0	0	0	0	3	2	2	2	1	0	0	0	0	0	1	0	2.5	2.5	1.33333	0	2	3	1
547	minority	Croatian-Czech context	high school	3rd grade of high school	18	4	4	4	4	4	4	4	4	4	4	4	4	4	4	4	5	5	0	0	1	0	0	0	0	0	3	3	4	3	3	0	0	0	0	0	0	0	4	4	4	1	3.2	0	0
548	minority	Croatian-Czech context	high school	3rd grade of high school	18	4	4	4	4	4	4	4	4	4	4	4	4	4	3	4	10	10	0	0	0	0	0	0	0	0	3	3	3	4	4	0	0	0	0	0	0	0	4	4	3.66667	0	3.4	0	0
549	minority	Croatian-Czech context	high school	3rd grade of high school	18	4	3	4	4	4	4	4	3	4	4	4	4	3	4	3	10	10	0	0	0	0	0	0	0	0	4	4	4	4	4	0	0	0	0	0	0	0	3.5	4	3.66667	0	4	0	0
550	minority	Croatian-Czech context	high school	3rd grade of high school	18	4	4	4	4	4	4	4	#NULL!	4	4	4	4	4	4	3	10	10	0	0	0	0	0	0	0	0	4	4	4	4	4	0	0	0	0	0	0	0	4	4	4	0	4	0	0
551	minority	Croatian-Czech context	high school	3rd grade of high school	20	4	4	4	4	4	4	4	4	4	4	4	4	4	4	4	10	10	0	0	0	0	0	0	0	0	3	3	3	3	3	0	0	0	0	0	0	0	4	4	4	0	3	0	0
552	minority	Croatian-Czech context	high school	3rd grade of high school	18	4	4	4	4	4	4	4	4	4	4	4	4	4	3	4	9	9	0	0	0	0	0	0	0	0	4	4	4	4	4	0	0	0	0	0	0	0	4	4	3.66667	0	4	0	0
553	minority	Croatian-Czech context	high school	3rd grade of high school	17	4	3	3	4	4	4	3	3	4	4	4	4	4	4	4	10	10	0	0	0	0	0	0	0	0	3	4	3	3	3	0	0	0	0	0	0	0	3	3.5	4	0	3.2	0	0
554	minority	Croatian-Hungarian context	high school	3rd grade of high school	18	4	4	4	4	4	4	4	4	4	4	4	4	4	4	4	9	9	0	0	0	0	0	0	0	0	3	1	3	3	3	1	1	1	1	1	1	1	4	4	4	0	2.6	0	7
555	minority	Croatian-Hungarian context	high school	3rd grade of high school	18	4	4	4	4	4	4	4	4	4	4	4	3	3	3	4	7	7	0	0	0	0	0	0	0	0	3	3	3	3	3	1	1	1	0	0	0	0	4	4	3.33333	0	3	0	3
556	minority	Croatian-Hungarian context	high school	3rd grade of high school	17	4	3	3	4	4	4	3	4	4	4	4	4	3	4	4	6	8	0	0	0	0	0	0	0	0	3	3	2	4	3	0	0	0	0	0	0	0	3	3.5	3.66667	0	3	-2	0
557	minority	Croatian-Hungarian context	high school	3rd grade of high school	18	2	3	4	#NULL!	4	4	4	4	4	4	4	4	3	3	3	8	8	1	1	#NULL!	1	0	1	1	0	3	3	3	2	2	0	0	0	0	0	0	0	3.5	4	3.33333	#NULL!	2.6	0	0
558	minority	Croatian-Hungarian context	high school	3rd grade of high school	17	4	3	3	4	4	1	3	4	4	4	4	4	3	2	3	6	4	0	0	0	1	0	1	1	0	2	3	1	4	3	0	0	0	0	0	0	0	3	2	3	3	2.6	2	0
559	minority	Croatian-Hungarian context	high school	3rd grade of high school	17	4	4	4	4	4	1	3	4	4	4	4	4	4	4	4	10	10	1	0	1	1	0	1	1	0	1	1	4	4	4	0	0	0	0	0	0	1	4	2	4	5	2.8	0	1
560	minority	Croatian-Italian context	high school	4th grade of high school	18	4	4	4	3	4	4	4	4	4	4	4	3	2	2	2	10	8	0	0	0	0	0	0	0	0	#NULL!	#NULL!	#NULL!	#NULL!	#NULL!	0	0	0	0	0	0	0	4	4	2.66667	0	#NULL!	2	0
561	minority	Croatian-Italian context	high school	4th grade of high school	18	4	2	3	4	4	4	4	4	4	3	4	4	4	4	4	9	9	0	0	0	0	0	0	0	0	4	4	4	4	4	0	0	0	0	0	0	0	2.5	4	4	0	4	0	0
562	minority	Croatian-Italian context	high school	4th grade of high school	18	4	4	4	4	4	4	4	4	4	4	4	4	4	4	4	5	8	1	1	0	0	0	0	0	0	2	2	2	3	3	0	0	0	0	0	0	0	4	4	4	2	2.4	-3	0
563	minority	Croatian-Italian context	high school	4th grade of high school	18	4	4	3	3	4	4	4	4	4	4	4	4	4	2	2	6	10	0	0	0	0	0	0	0	0	3	3	3	3	3	0	0	0	0	0	0	0	3.5	4	3.33333	0	3	-4	0
564	minority	Croatian-Italian context	high school	4th grade of high school	19	4	2	4	4	4	4	4	4	4	4	4	3	3	2	2	5	5	0	0	0	0	0	0	0	0	3	2	2	2	2	0	0	0	0	0	0	0	3	4	3	0	2.2	0	0
565	minority	Croatian-Italian context	high school	4th grade of high school	18	3	3	4	3	4	4	3	4	4	3	3	3	4	2	3	9	7	0	0	0	0	0	0	0	0	3	2	2	2	3	0	0	0	0	0	0	0	3.5	3.5	3	0	2.4	2	0
566	minority	Croatian-Italian context	high school	4th grade of high school	19	4	1	3	4	4	2	2	4	3	4	3	2	3	1	1	10	2	0	0	0	1	0	0	0	0	3	3	2	4	3	0	0	0	0	0	0	0	2	2	2.33333	1	3	8	0
567	minority	Croatian-Italian context	high school	4th grade of high school	19	4	3	3	4	4	4	4	4	4	4	4	4	4	3	3	9	6	0	0	0	0	0	0	0	0	3	2	2	3	2	0	0	0	0	0	0	0	3	4	3.66667	0	2.4	3	0
568	minority	Croatian-Italian context	high school	4th grade of high school	19	4	3	3	3	4	3	3	4	4	4	4	3	4	2	3	8	8	0	0	0	0	0	0	0	0	3	3	3	3	4	0	0	0	0	0	0	0	3	3	3.33333	0	3.2	0	0
569	minority	Croatian-Italian context	high school	4th grade of high school	19	4	4	4	2	4	4	4	4	4	4	4	4	4	1	1	10	10	0	0	0	0	0	0	0	0	4	4	3	3	4	0	0	0	0	0	0	0	4	4	3	0	3.6	0	0
570	minority	Croatian-Italian context	high school	4th grade of high school	19	3	3	3	1	4	3	2	4	4	4	4	4	4	3	3	9	3	1	0	1	0	0	0	0	0	2	1	1	2	2	0	0	0	0	0	0	1	3	2.5	3.66667	2	1.6	6	1
571	minority	Croatian-Italian context	high school	4th grade of high school	18	4	4	3	4	4	4	4	4	4	4	4	4	4	3	1	10	10	0	0	0	0	0	0	0	0	3	3	3	4	4	0	0	0	0	0	0	0	3.5	4	3.66667	0	3.4	0	0
572	minority	Croatian-Italian context	high school	4th grade of high school	19	4	3	4	2	4	4	4	4	4	4	3	#NULL!	4	1	1	5	10	0	0	0	0	0	0	0	0	3	3	3	3	3	0	0	0	0	0	0	0	3.5	4	2.66667	0	3	-5	0
573	minority	Croatian-Italian context	high school	4th grade of high school	18	3	4	4	4	4	4	4	4	4	4	4	3	2	2	4	8	5	0	0	0	0	0	0	1	0	2	2	2	2	3	0	0	0	0	0	0	0	4	4	2.66667	1	2.2	3	0
574	minority	Croatian-Italian context	high school	4th grade of high school	19	4	4	3	3	4	4	4	4	4	4	4	4	4	3	3	10	10	0	0	0	0	0	0	0	0	3	3	3	3	3	0	0	0	0	0	0	0	3.5	4	3.66667	0	3	0	0
575	minority	Croatian-Italian context	high school	4th grade of high school	18	4	4	4	3	4	4	2	4	4	4	4	4	4	4	4	8	7	0	0	0	0	0	0	0	0	3	2	3	2	2	0	0	0	0	0	0	0	4	3	4	0	2.4	1	0
576	minority	Croatian-Italian context	high school	4th grade of high school	18	3	3	2	3	2	3	3	4	4	4	4	3	2	2	4	9	8	0	0	1	0	1	0	0	0	1	2	1	2	1	0	0	0	0	0	0	0	2.5	3	2.66667	2	1.4	1	0
577	minority	Croatian-Italian context	high school	4th grade of high school	19	3	3	3	2	3	2	2	3	4	4	4	3	3	3	3	8	6	0	0	0	0	0	0	0	0	3	3	2	3	2	0	0	0	1	1	0	1	3	2	3.33333	0	2.6	2	3
578	minority	Croatian-Italian context	high school	4th grade of high school	19	4	3	4	3	4	4	4	4	4	4	4	4	4	4	3	4	7	0	0	0	0	0	0	0	0	3	3	3	2	2	0	0	0	0	0	0	0	3.5	4	4	0	2.6	-3	0
579	minority	Croatian-Italian context	high school	4th grade of high school	19	4	3	2	3	4	4	4	4	4	4	4	4	4	2	2	10	5	0	0	0	0	0	0	0	0	3	3	3	4	4	0	0	0	0	0	0	0	2.5	4	3.33333	0	3.4	5	0
580	minority	Croatian-Italian context	high school	4th grade of high school	19	3	3	4	4	#NULL!	3	3	4	4	4	3	3	4	1	1	5	5	0	0	0	1	0	0	0	0	2	2	2	2	3	0	0	0	0	0	0	0	3.5	3	2.66667	1	2.2	0	0
581	minority	Croatian-Italian context	high school	4th grade of high school	19	3	3	3	#NULL!	3	3	3	4	3	3	3	3	4	4	4	5	7	0	0	0	0	0	0	0	0	2	2	2	2	2	0	0	0	0	0	0	0	3	3	3.66667	0	2	-2	0
582	minority	Croatian-Italian context	high school	4th grade of high school	19	3	3	2	2	3	3	2	3	3	2	2	3	2	3	2	5	5	#NULL!	0	0	0	0	0	0	0	2	2	2	2	2	0	0	0	0	0	0	0	2.5	2.5	2.33333	#NULL!	2	0	0
583	minority	Croatian-Italian context	high school	4th grade of high school	18	3	3	3	3	4	3	3	3	4	4	3	2	3	3	3	4	6	0	1	0	0	0	0	0	0	2	3	3	2	3	0	0	0	0	0	0	0	3	3	3	1	2.6	-2	0
584	minority	Croatian-Italian context	high school	4th grade of high school	18	3	3	2	3	4	3	2	4	4	4	2	4	4	2	3	5	9	0	0	0	1	0	0	1	0	2	2	2	2	4	0	1	0	0	0	0	0	2.5	2.5	2.66667	2	2.4	-4	1
585	minority	Croatian-Italian context	high school	4th grade of high school	18	4	4	2	4	4	4	4	4	4	4	3	3	4	3	4	6	10	1	0	1	0	0	0	0	0	3	3	3	3	3	0	0	0	0	0	0	0	3	4	3.33333	2	3	-4	0
586	minority	Croatian-Italian context	high school	4th grade of high school	19	4	2	2	3	4	3	3	1	3	4	3	3	3	3	3	9	9	1	1	0	0	0	0	0	0	3	2	3	2	3	0	0	0	0	0	0	0	2	3	3	2	2.6	0	0
587	minority	Croatian-Italian context	high school	4th grade of high school	19	4	3	3	4	4	3	4	3	4	4	2	3	4	3	3	5	5	0	0	0	0	0	0	0	0	3	3	3	3	3	0	0	0	0	0	0	0	3	3.5	3	0	3	0	0
588	minority	Croatian-Italian context	high school	4th grade of high school	18	4	4	1	4	4	4	4	4	4	4	4	4	4	4	4	7	10	0	0	0	0	0	0	0	0	3	3	3	3	3	0	0	0	0	0	0	0	2.5	4	4	0	3	-3	0
589	minority	Croatian-Italian context	high school	4th grade of high school	19	4	2	3	3	4	2	1	4	4	4	3	3	4	2	4	8	7	0	0	0	0	0	0	0	0	3	3	4	4	4	0	0	0	0	0	0	0	2.5	1.5	3	0	3.6	1	0
590	minority	Croatian-Italian context	high school	4th grade of high school	19	4	4	2	4	2	3	3	2	4	3	4	3	4	3	2	7	10	#NULL!	0	0	0	0	0	0	0	3	4	3	3	3	0	0	0	0	0	0	0	3	3	3.66667	#NULL!	3.2	-3	0
591	minority	Croatian-Italian context	high school	4th grade of high school	19	4	3	3	3	3	3	3	3	4	4	3	3	4	2	2	8	8	0	0	0	0	0	0	0	0	2	2	2	2	4	0	0	0	0	0	0	0	3	3	3	0	2.4	0	0
592	minority	Croatian-Czech context	high school	4th grade of high school	19	4	3	4	4	4	4	3	4	4	4	4	3	4	3	3	8	8	0	0	0	0	0	0	0	0	3	2	3	3	3	0	0	0	0	0	0	0	3.5	3.5	3.66667	0	2.8	0	0
593	minority	Croatian-Czech context	high school	4th grade of high school	19	#NULL!	#NULL!	2	#NULL!	#NULL!	#NULL!	#NULL!	4	4	4	3	3	4	#NULL!	4	10	10	0	0	0	0	0	0	0	0	4	4	4	4	4	0	0	0	0	0	0	0	#NULL!	#NULL!	#NULL!	0	4	0	0
594	minority	Croatian-Czech context	high school	4th grade of high school	19	4	4	4	4	4	4	4	4	1	4	4	4	3	4	4	9	10	0	0	0	0	0	0	0	0	4	4	4	4	4	0	0	1	0	0	0	1	4	4	3.66667	0	4	-1	2
595	minority	Croatian-Czech context	high school	4th grade of high school	19	4	4	4	4	4	4	4	4	4	4	4	4	4	4	4	10	10	0	0	0	0	0	0	0	0	4	4	4	4	4	0	0	0	0	0	0	0	4	4	4	0	4	0	0
596	minority	Croatian-Czech context	high school	4th grade of high school	19	4	4	4	4	4	4	4	4	4	4	3	4	3	4	4	10	10	1	0	0	0	1	0	1	0	3	3	4	4	4	0	0	0	0	0	0	0	4	4	3.33333	3	3.6	0	0
597	minority	Croatian-Czech context	high school	4th grade of high school	19	4	4	4	4	4	4	4	4	4	4	4	4	4	4	4	10	10	0	0	0	0	0	0	0	0	3	3	3	3	3	0	0	0	0	0	0	0	4	4	4	0	3	0	0
598	minority	Croatian-Czech context	high school	4th grade of high school	19	4	4	4	4	4	4	4	4	4	4	4	4	4	4	4	10	10	0	0	0	0	0	0	0	0	3	3	3	3	3	0	0	0	0	0	0	0	4	4	4	0	3	0	0
599	minority	Croatian-Czech context	high school	4th grade of high school	19	4	4	4	4	4	4	4	3	4	4	4	4	4	4	4	10	10	0	0	0	0	0	0	0	0	4	4	4	4	4	0	0	0	0	0	0	0	4	4	4	0	4	0	0
600	minority	Croatian-Czech context	high school	4th grade of high school	19	4	4	4	4	4	4	4	4	4	4	4	4	4	4	4	9	9	0	0	0	0	0	0	0	0	3	3	3	4	4	0	0	0	0	0	0	0	4	4	4	0	3.4	0	0
601	minority	Croatian-Hungarian context	high school	4th grade of high school	19	2	1	1	3	3	2	3	2	2	1	2	3	3	4	4	10	8	0	0	1	0	0	0	0	0	3	3	2	3	3	0	0	0	0	0	0	1	1	2.5	3	1	2.8	2	1
602	minority	Croatian-Hungarian context	high school	4th grade of high school	18	2	3	3	2	2	1	2	4	4	1	3	3	3	3	3	10	2	1	0	0	0	0	0	0	0	2	2	2	3	4	0	0	0	0	1	0	1	3	1.5	3	1	2.6	8	2
603	minority	Croatian-Hungarian context	high school	4th grade of high school	18	3	3	2	3	4	2	2	4	4	4	3	2	2	3	3	8	9	0	0	0	0	0	0	0	0	4	1	4	4	4	0	0	0	0	0	0	0	2.5	2	2.66667	0	3.4	-1	0
604	minority	Croatian-Hungarian context	high school	4th grade of high school	19	#NULL!	2	3	1	3	3	3	3	3	3	3	3	3	3	3	10	10	0	0	0	1	0	0	0	0	3	1	2	3	4	0	0	0	0	0	0	0	2.5	3	3	1	2.6	0	0
605	minority	Croatian-Hungarian context	high school	4th grade of high school	19	4	4	4	2	1	3	4	4	4	4	4	4	4	4	3	10	10	0	0	0	0	0	0	0	0	3	3	3	3	3	0	0	0	0	0	0	0	4	3.5	4	0	3	0	0
606	minority	Croatian-Hungarian context	high school	4th grade of high school	19	4	4	4	4	4	4	4	4	4	4	4	4	4	1	4	5	5	0	0	0	0	0	0	0	0	3	3	3	4	4	0	0	0	0	0	0	0	4	4	3	0	3.4	0	0
607	majority	Croatian-Serbian context	elementary school	6th grade of elementary school	13	3	3	3	#NULL!	3	3	2	4	3	2	3	4	3	3	3	10	5	1	1	0	1	0	0	1	0	3	3	3	3	3	#NULL!	#NULL!	0	0	0	1	1	3	2.5	3	4	3	5	#NULL!
608	majority	Croatian-Serbian context	elementary school	6th grade of elementary school	12	2	2	1	3	2	3	2	4	4	4	2	2	4	4	4	10	5	1	0	0	0	0	0	1	0	3	3	3	3	3	#NULL!	#NULL!	#NULL!	#NULL!	#NULL!	#NULL!	#NULL!	1.5	2.5	3.33333	2	3	5	#NULL!
609	majority	Croatian-Serbian context	elementary school	6th grade of elementary school	13	4	2	2	1	1	1	1	4	4	1	3	4	4	4	4	10	0	1	0	1	0	1	1	1	0	2	2	2	2	3	1	1	1	1	1	1	1	2	1	3.66667	5	2.2	10	7
610	majority	Croatian-Serbian context	elementary school	6th grade of elementary school	13	4	4	4	4	4	3	#NULL!	#NULL!	#NULL!	4	4	4	4	3	3	10	10	0	0	0	0	0	0	0	0	3	4	3	4	4	0	0	0	0	0	0	1	4	#NULL!	3.66667	0	3.6	0	1
611	majority	Croatian-Serbian context	elementary school	6th grade of elementary school	14	2	3	1	4	3	4	3	4	4	3	1	1	4	4	4	10	0	1	1	#NULL!	1	0	0	1	0	2	2	3	3	4	1	1	#NULL!	0	0	1	1	2	3.5	3	#NULL!	2.8	10	#NULL!
612	majority	Croatian-Serbian context	elementary school	6th grade of elementary school	13	3	3	1	4	4	3	2	4	4	3	3	4	3	1	3	10	5	0	0	1	0	0	0	1	0	2	2	2	2	2	#NULL!	#NULL!	#NULL!	#NULL!	#NULL!	#NULL!	#NULL!	2	2.5	2.33333	2	2	5	#NULL!
613	majority	Croatian-Serbian context	elementary school	6th grade of elementary school	13	2	3	1	3	2	4	4	4	4	4	3	4	4	#NULL!	#NULL!	10	10	0	0	0	0	0	0	0	0	2	2	2	3	3	0	1	#NULL!	0	0	#NULL!	#NULL!	2	4	#NULL!	0	2.4	0	#NULL!
614	majority	Croatian-Serbian context	elementary school	6th grade of elementary school	13	#NULL!	#NULL!	#NULL!	#NULL!	#NULL!	#NULL!	#NULL!	#NULL!	#NULL!	#NULL!	#NULL!	#NULL!	#NULL!	#NULL!	#NULL!	10	5	#NULL!	#NULL!	#NULL!	#NULL!	#NULL!	#NULL!	1	0	#NULL!	#NULL!	#NULL!	#NULL!	#NULL!	#NULL!	#NULL!	#NULL!	#NULL!	#NULL!	#NULL!	#NULL!	#NULL!	#NULL!	#NULL!	#NULL!	#NULL!	5	#NULL!
615	majority	Croatian-Serbian context	elementary school	6th grade of elementary school	13	#NULL!	3	#NULL!	#NULL!	#NULL!	#NULL!	#NULL!	#NULL!	#NULL!	#NULL!	#NULL!	#NULL!	#NULL!	#NULL!	#NULL!	5	3	#NULL!	1	0	#NULL!	#NULL!	#NULL!	1	#NULL!	2	#NULL!	3	#NULL!	#NULL!	#NULL!	#NULL!	#NULL!	#NULL!	#NULL!	#NULL!	#NULL!	#NULL!	#NULL!	#NULL!	#NULL!	#NULL!	2	#NULL!
616	majority	Croatian-Serbian context	elementary school	6th grade of elementary school	13	4	3	3	4	4	4	3	4	4	4	4	3	4	3	3	8	5	1	0	1	0	1	1	1	1	4	4	3	3	4	0	0	0	0	0	1	0	3	3.5	3.66667	6	3.6	3	1
617	majority	Croatian-Serbian context	elementary school	6th grade of elementary school	12	4	3	1	3	2	1	1	3	4	3	3	4	4	1	4	7	6	1	0	1	0	0	0	1	0	2	4	2	2	4	#NULL!	#NULL!	#NULL!	#NULL!	#NULL!	#NULL!	#NULL!	2	1	2.66667	3	2.8	1	#NULL!
618	majority	Croatian-Serbian context	elementary school	6th grade of elementary school	13	3	#NULL!	#NULL!	#NULL!	3	4	4	4	4	#NULL!	3	3	3	#NULL!	#NULL!	5	4	0	0	0	1	1	1	0	0	#NULL!	#NULL!	#NULL!	#NULL!	#NULL!	#NULL!	#NULL!	#NULL!	#NULL!	#NULL!	#NULL!	#NULL!	#NULL!	4	#NULL!	3	#NULL!	1	#NULL!
619	majority	Croatian-Serbian context	elementary school	6th grade of elementary school	13	2	2	3	2	2	3	3	3	3	#NULL!	2	3	4	2	3	5	5	0	0	0	0	0	0	0	0	3	3	3	3	4	0	0	0	0	0	0	0	2.5	3	2.66667	0	3.2	0	0
620	majority	Croatian-Serbian context	elementary school	6th grade of elementary school	#NULL!	4	3	#NULL!	#NULL!	#NULL!	#NULL!	#NULL!	#NULL!	#NULL!	#NULL!	#NULL!	#NULL!	#NULL!	#NULL!	#NULL!	5	5	1	0	1	0	1	0	1	0	#NULL!	#NULL!	#NULL!	#NULL!	#NULL!	0	0	#NULL!	#NULL!	#NULL!	#NULL!	#NULL!	#NULL!	#NULL!	#NULL!	4	#NULL!	0	#NULL!
621	majority	Croatian-Serbian context	elementary school	6th grade of elementary school	13	2	4	3	3	3	3	2	3	3	1	2	#NULL!	3	4	4	9	8	1	0	1	1	0	0	0	1	3	4	4	3	3	0	1	0	0	0	1	1	3.5	2.5	3	4	3.4	1	3
622	majority	Croatian-Serbian context	elementary school	6th grade of elementary school	12	3	4	4	3	4	4	4	4	4	1	3	3	4	4	4	10	10	0	0	0	0	0	0	0	0	4	4	3	4	3	0	0	0	0	0	0	0	4	4	3.66667	0	3.6	0	0
623	majority	Croatian-Serbian context	elementary school	6th grade of elementary school	13	4	4	3	4	4	3	3	4	3	#NULL!	4	4	4	4	4	10	10	0	0	#NULL!	0	0	0	0	0	4	4	4	4	4	0	0	0	0	0	0	#NULL!	3.5	3	4	#NULL!	4	0	#NULL!
624	majority	Croatian-Serbian context	elementary school	6th grade of elementary school	13	#NULL!	#NULL!	#NULL!	4	4	#NULL!	#NULL!	4	4	4	4	4	4	#NULL!	4	10	10	0	0	0	0	0	0	0	0	4	4	4	4	4	0	0	0	0	0	0	1	#NULL!	#NULL!	#NULL!	0	4	0	1
625	majority	Croatian-Serbian context	elementary school	6th grade of elementary school	12	2	3	4	4	1	4	4	4	4	4	4	4	4	4	4	10	10	0	0	0	0	0	0	0	0	4	4	4	4	4	0	0	0	0	0	0	0	3.5	4	4	0	4	0	0
626	majority	Croatian-Serbian context	elementary school	6th grade of elementary school	13	2	1	1	2	1	4	4	4	4	4	2	3	3	3	4	9	9	0	0	0	1	0	0	0	0	4	4	4	4	4	0	0	0	0	0	0	0	1	4	2.66667	1	4	0	0
627	majority	Croatian-Serbian context	elementary school	6th grade of elementary school	13	3	3	4	4	3	4	4	4	4	1	2	4	2	3	4	9	10	0	0	0	0	0	0	0	0	3	4	3	4	4	0	0	0	0	0	0	0	3.5	4	2.33333	0	3.6	-1	0
628	majority	Croatian-Hungarian context	elementary school	6th grade of elementary school	13	4	3	4	4	4	1	1	4	4	2	4	#NULL!	4	4	4	10	5	0	0	0	0	0	0	0	0	3	4	4	4	4	0	0	1	0	1	1	1	3.5	1	4	0	3.8	5	4
629	majority	Croatian-Hungarian context	elementary school	6th grade of elementary school	13	4	3	3	4	4	4	3	4	4	4	3	4	4	4	4	10	10	0	0	0	0	0	0	0	0	3	3	3	4	4	0	0	0	0	0	0	0	3	3.5	3.66667	0	3.4	0	0
630	majority	Croatian-Czech context	elementary school	6th grade of elementary school	12	3	2	2	4	4	1	1	4	4	2	4	4	4	4	4	#NULL!	#NULL!	1	1	0	1	1	0	0	0	#NULL!	#NULL!	#NULL!	#NULL!	#NULL!	0	0	0	0	0	0	1	2	1	4	4	#NULL!	#NULL!	1
631	majority	Croatian-Czech context	elementary school	6th grade of elementary school	13	4	3	3	4	3	3	3	4	4	4	4	4	4	3	3	10	5	0	0	0	1	0	0	1	1	2	2	#NULL!	3	4	0	0	1	0	0	0	0	3	3	3.66667	3	#NULL!	5	1
632	majority	Croatian-Czech context	elementary school	6th grade of elementary school	13	4	4	4	4	4	4	1	4	4	4	1	4	4	4	4	10	10	#NULL!	1	1	0	1	0	1	0	4	4	4	4	4	1	0	1	0	0	1	1	4	2.5	3	#NULL!	4	0	4
633	majority	Croatian-Czech context	elementary school	6th grade of elementary school	13	4	4	4	1	4	4	4	4	4	4	4	4	4	4	4	10	10	1	0	0	0	0	0	0	0	4	4	4	4	4	0	0	0	0	0	0	0	4	4	4	1	4	0	0
634	majority	Croatian-Czech context	elementary school	6th grade of elementary school	13	4	3	4	1	1	4	4	4	4	4	4	2	#NULL!	4	4	10	10	0	0	0	0	0	0	0	0	4	4	4	4	4	0	0	0	0	0	0	0	3.5	4	#NULL!	0	4	0	0
635	majority	Croatian-Czech context	elementary school	6th grade of elementary school	13	3	2	2	1	3	3	3	4	4	1	3	3	4	4	4	10	10	0	1	0	0	0	0	0	0	4	3	3	4	3	1	1	1	0	0	1	1	2	3	3.66667	1	3.4	0	5
636	majority	Croatian-Czech context	elementary school	6th grade of elementary school	12	4	4	4	4	4	4	4	4	4	4	4	4	4	4	4	10	10	0	0	0	0	0	0	0	0	3	3	3	3	3	0	0	0	0	0	0	0	4	4	4	0	3	0	0
637	majority	Croatian-Czech context	elementary school	6th grade of elementary school	12	2	1	4	2	2	4	4	3	4	4	4	3	3	4	4	10	10	1	1	0	0	0	0	0	1	4	3	3	3	2	0	0	1	0	0	0	0	2.5	4	3.66667	3	3	0	1
638	majority	Croatian-Czech context	elementary school	6th grade of elementary school	13	3	3	2	3	3	3	3	4	4	4	4	4	4	4	4	10	8	0	0	0	0	0	0	0	0	3	3	2	3	3	0	0	0	0	0	0	0	2.5	3	4	0	2.8	2	0
639	majority	Croatian-Czech context	elementary school	6th grade of elementary school	13	4	4	4	4	4	4	4	4	4	4	4	4	4	4	4	10	8	0	0	0	0	0	0	0	0	4	4	4	4	3	0	0	0	0	0	0	0	4	4	4	0	3.8	2	0
640	majority	Croatian-Czech context	elementary school	6th grade of elementary school	12	4	4	4	4	4	3	3	4	4	4	4	4	4	2	4	10	10	0	1	0	1	0	0	0	0	4	3	3	2	4	0	0	0	0	0	0	0	4	3	3.33333	2	3.2	0	0
641	majority	Croatian-Czech context	elementary school	6th grade of elementary school	13	4	3	2	4	4	#NULL!	#NULL!	4	4	4	#NULL!	4	4	3	3	3	9	0	0	0	0	0	0	0	0	3	3	3	3	3	0	0	0	0	0	0	0	2.5	#NULL!	#NULL!	0	3	-6	0
642	majority	Croatian-Czech context	elementary school	6th grade of elementary school	13	4	3	3	3	4	1	1	3	2	2	4	4	4	3	4	9	8	0	0	0	0	0	0	0	0	4	4	4	4	4	1	1	1	0	0	1	1	3	1	3.66667	0	4	1	5
643	majority	Croatian-Czech context	elementary school	6th grade of elementary school	13	4	2	3	4	4	4	4	4	4	4	4	3	4	1	4	10	5	1	1	0	0	0	0	1	0	4	3	4	4	4	0	0	0	0	0	0	0	2.5	4	3	3	3.8	5	0
644	majority	Croatian-Czech context	elementary school	6th grade of elementary school	12	4	1	4	4	4	4	4	3	1	4	4	4	4	2	4	10	10	0	0	0	1	0	0	1	0	3	4	3	4	2	1	0	1	1	1	1	1	2.5	4	3.33333	2	3.2	0	6
645	majority	Croatian-Italian context	elementary school	6th grade of elementary school	14	4	4	4	3	4	4	3	#NULL!	#NULL!	2	4	4	4	3	3	5	0	0	1	1	1	0	0	1	0	2	3	2	4	1	#NULL!	#NULL!	#NULL!	#NULL!	#NULL!	#NULL!	#NULL!	4	3.5	3.66667	4	2.4	5	#NULL!
646	majority	Croatian-Italian context	elementary school	6th grade of elementary school	#NULL!	3	1	1	4	4	1	1	#NULL!	4	4	4	4	4	2	3	#NULL!	#NULL!	#NULL!	#NULL!	#NULL!	#NULL!	#NULL!	#NULL!	#NULL!	#NULL!	#NULL!	#NULL!	#NULL!	#NULL!	#NULL!	0	0	0	1	1	1	1	1	1	3.33333	#NULL!	#NULL!	#NULL!	4
647	majority	Croatian-Italian context	elementary school	6th grade of elementary school	14	4	1	#NULL!	4	4	3	2	4	4	4	4	4	4	4	4	10	5	0	0	0	0	0	0	0	0	4	4	4	4	4	1	1	1	1	1	1	1	#NULL!	2.5	4	0	4	5	7
648	majority	Croatian-Italian context	elementary school	6th grade of elementary school	13	3	3	3	4	3	3	2	4	4	3	3	3	4	3	4	10	5	0	0	0	0	0	0	0	0	3	3	3	4	3	0	0	1	0	1	0	1	3	2.5	3.33333	0	3.2	5	3
649	majority	Croatian-Italian context	elementary school	6th grade of elementary school	13	4	3	3	4	4	4	4	4	4	4	1	4	4	4	4	10	10	0	0	0	0	0	0	0	0	3	3	3	3	3	0	0	1	0	1	0	1	3	4	3	0	3	0	3
650	majority	Croatian-Italian context	elementary school	6th grade of elementary school	12	4	3	3	3	#NULL!	#NULL!	#NULL!	4	#NULL!	#NULL!	#NULL!	#NULL!	#NULL!	#NULL!	#NULL!	8	2	1	0	0	0	0	0	0	0	2	2	2	2	2	1	1	1	1	1	1	1	3	#NULL!	#NULL!	1	2	6	7
651	majority	Croatian-Italian context	elementary school	6th grade of elementary school	13	2	4	2	4	4	4	4	4	4	4	4	4	4	4	4	10	10	1	0	1	0	0	0	0	0	4	4	3	3	3	0	0	1	0	0	0	0	3	4	4	2	3.4	0	1
652	majority	Croatian-Italian context	elementary school	6th grade of elementary school	13	4	4	4	4	4	3	1	4	4	4	4	3	4	2	4	10	9	0	0	0	0	0	0	0	0	2	3	3	2	3	0	0	0	0	0	0	0	4	2	3.33333	0	2.6	1	0
653	majority	Croatian-Italian context	elementary school	6th grade of elementary school	14	3	4	2	4	4	3	3	4	3	3	4	#NULL!	4	4	3	8	7	1	0	0	0	0	0	0	0	4	3	4	4	4	0	0	0	0	0	0	1	3	3	4	1	3.8	1	1
654	majority	Croatian-Czech context	elementary school	6th grade of elementary school	13	3	2	3	3	3	3	#NULL!	4	4	4	3	3	2	3	3	9	8	0	0	1	0	0	0	0	0	2	3	3	3	3	0	0	0	0	0	0	1	2.5	#NULL!	2.66667	1	2.8	1	1
655	majority	Croatian-Czech context	elementary school	6th grade of elementary school	13	4	4	3	4	4	4	4	4	4	4	4	4	4	4	4	#NULL!	#NULL!	0	0	0	0	0	0	0	0	4	4	4	4	4	0	0	0	0	0	0	0	3.5	4	4	0	4	#NULL!	0
656	majority	Croatian-Czech context	elementary school	6th grade of elementary school	12	4	4	4	4	1	4	3	4	1	4	4	3	4	4	4	10	10	0	0	0	0	0	0	0	0	4	4	4	4	4	0	0	0	0	0	0	0	4	3.5	4	0	4	0	0
657	majority	Croatian-Czech context	elementary school	6th grade of elementary school	13	4	4	4	4	4	4	4	4	4	4	4	4	4	4	4	10	10	0	1	0	0	0	0	0	0	4	4	4	4	4	0	0	0	0	0	0	0	4	4	4	1	4	0	0
658	majority	Croatian-Czech context	elementary school	6th grade of elementary school	13	3	1	4	4	4	4	4	4	4	4	4	3	3	2	2	5	6	0	0	0	0	0	0	0	0	3	4	4	4	3	0	0	0	0	0	0	1	2.5	4	3	0	3.6	-1	1
659	majority	Croatian-Czech context	elementary school	6th grade of elementary school	13	4	#NULL!	2	4	4	1	2	4	4	4	3	3	4	4	3	10	10	1	0	0	0	1	0	0	0	4	3	4	3	3	0	0	0	0	1	1	0	#NULL!	1.5	3.66667	2	3.4	0	2
660	majority	Croatian-Czech context	elementary school	6th grade of elementary school	13	4	4	4	4	4	4	4	4	1	4	4	4	4	2	1	9	1	0	1	0	1	0	0	1	0	1	2	3	4	2	0	1	1	0	0	1	1	4	4	3.33333	3	2.4	8	4
661	majority	Croatian-Czech context	elementary school	6th grade of elementary school	13	2	1	4	4	1	4	4	4	4	1	4	4	1	4	4	10	10	1	1	0	1	1	1	0	0	3	1	2	4	4	0	1	1	1	0	1	0	2.5	4	3	5	2.8	0	4
662	majority	Croatian-Czech context	elementary school	6th grade of elementary school	#NULL!	1	4	3	1	1	3	4	3	1	2	4	#NULL!	3	4	4	#NULL!	#NULL!	1	1	1	1	1	1	1	1	4	3	4	3	4	#NULL!	#NULL!	#NULL!	#NULL!	#NULL!	#NULL!	#NULL!	3.5	3.5	3.66667	8	3.6	#NULL!	#NULL!
663	majority	Croatian-Czech context	elementary school	6th grade of elementary school	13	1	1	3	2	1	3	1	4	4	4	4	4	4	4	4	10	6	1	1	0	1	0	0	0	0	3	3	3	3	3	1	0	0	0	0	0	1	2	2	4	3	3	4	2
664	majority	Croatian-Czech context	elementary school	6th grade of elementary school	#NULL!	4	3	3	4	4	4	3	4	4	4	4	4	4	4	4	#NULL!	#NULL!	#NULL!	#NULL!	#NULL!	#NULL!	#NULL!	#NULL!	#NULL!	#NULL!	#NULL!	#NULL!	#NULL!	#NULL!	#NULL!	0	0	0	0	0	0	0	3	3.5	4	#NULL!	#NULL!	#NULL!	0
665	majority	Croatian-Czech context	elementary school	6th grade of elementary school	13	2	1	1	2	4	2	1	4	4	3	3	2	4	4	#NULL!	10	10	1	0	0	0	0	0	0	0	3	4	4	4	4	0	0	0	0	0	0	1	1	1.5	3.66667	1	3.8	0	1
666	majority	Croatian-Czech context	elementary school	6th grade of elementary school	13	4	4	4	2	4	3	3	4	4	4	4	4	4	4	4	10	10	0	0	1	0	0	0	0	0	3	3	3	3	3	0	0	0	0	0	0	0	4	3	4	1	3	0	0
667	majority	Croatian-Czech context	elementary school	6th grade of elementary school	13	4	4	4	4	4	4	3	4	4	4	4	4	4	4	4	10	10	0	0	0	0	0	0	0	0	3	3	4	4	4	0	0	0	0	0	0	0	4	3.5	4	0	3.6	0	0
668	majority	Croatian-Czech context	elementary school	6th grade of elementary school	12	4	3	3	4	4	3	2	4	4	4	4	4	4	3	4	10	10	0	1	0	1	0	0	0	1	4	3	4	4	4	0	0	0	0	0	0	1	3	2.5	3.66667	3	3.8	0	1
669	majority	Croatian-Czech context	elementary school	6th grade of elementary school	13	4	4	4	4	4	4	4	4	4	4	4	3	4	4	4	10	10	0	0	0	0	0	0	0	0	4	4	4	4	3	0	0	0	0	0	0	0	4	4	4	0	3.8	0	0
670	majority	Croatian-Czech context	elementary school	6th grade of elementary school	13	3	3	1	3	4	3	2	4	3	4	4	4	3	4	3	7	5	0	0	0	0	0	0	0	0	3	3	3	3	3	1	1	0	0	0	1	1	2	2.5	3.66667	0	3	2	4
671	majority	Croatian-Czech context	elementary school	6th grade of elementary school	13	4	3	3	2	4	4	4	4	4	4	4	4	4	4	3	7	6	0	0	0	0	0	0	0	0	2	3	3	3	4	0	0	0	0	0	0	0	3	4	4	0	3	1	0
672	majority	Croatian-Czech context	elementary school	6th grade of elementary school	13	3	3	4	4	3	4	3	4	4	4	3	3	4	4	3	10	10	1	0	0	0	0	0	0	0	2	3	3	4	3	0	0	1	0	0	0	0	3.5	3.5	3.66667	1	3	0	1
673	majority	Croatian-Czech context	elementary school	6th grade of elementary school	13	4	3	3	4	4	4	4	#NULL!	4	4	4	4	4	4	4	#NULL!	#NULL!	0	0	0	0	0	0	0	0	4	4	4	4	4	0	0	0	0	0	0	0	3	4	4	0	4	#NULL!	0
674	majority	Croatian-Czech context	elementary school	6th grade of elementary school	12	3	3	4	4	3	4	4	4	1	2	1	#NULL!	3	4	3	10	10	0	1	0	1	0	1	0	0	3	3	4	2	3	0	0	1	1	0	1	1	3.5	4	2.66667	3	3	0	4
675	majority	Croatian-Czech context	elementary school	6th grade of elementary school	13	4	3	4	4	4	4	4	4	4	4	4	4	4	3	3	10	10	1	1	0	0	0	0	0	0	3	3	3	4	4	1	1	1	1	0	1	1	3.5	4	3.66667	2	3.4	0	6
676	majority	Croatian-Czech context	elementary school	6th grade of elementary school	12	4	4	4	3	4	4	4	3	4	4	4	#NULL!	4	#NULL!	4	10	8	1	0	1	0	0	0	0	0	1	1	1	3	4	1	0	0	0	0	0	0	4	4	#NULL!	2	2	2	1
677	majority	Croatian-Czech context	elementary school	6th grade of elementary school	13	3	2	3	3	3	2	3	2	3	3	3	3	3	2	3	5	5	0	0	0	0	0	0	0	1	4	4	4	4	3	0	0	0	0	0	1	1	2.5	2.5	2.66667	1	3.8	0	2
678	majority	Croatian-Czech context	elementary school	6th grade of elementary school	13	4	3	4	4	4	4	4	4	4	4	4	4	4	4	4	10	10	0	0	0	0	0	0	0	0	4	4	4	4	4	0	0	0	0	0	0	1	3.5	4	4	0	4	0	1
679	majority	Croatian-Czech context	elementary school	6th grade of elementary school	#NULL!	4	4	4	4	4	4	4	4	4	4	4	4	4	4	3	#NULL!	#NULL!	#NULL!	#NULL!	#NULL!	#NULL!	#NULL!	#NULL!	#NULL!	#NULL!	#NULL!	#NULL!	#NULL!	#NULL!	#NULL!	0	0	0	0	0	0	0	4	4	4	#NULL!	#NULL!	#NULL!	0
680	majority	Croatian-Czech context	elementary school	6th grade of elementary school	13	3	#NULL!	3	4	4	3	3	3	4	4	3	3	3	4	4	10	8	0	0	0	0	0	0	0	0	4	4	4	4	4	#NULL!	#NULL!	#NULL!	#NULL!	#NULL!	#NULL!	#NULL!	#NULL!	3	3.33333	0	4	2	#NULL!
681	majority	Croatian-Czech context	elementary school	6th grade of elementary school	13	4	3	4	4	4	3	3	3	4	4	4	3	4	3	3	9	7	0	0	0	0	0	0	0	0	4	4	4	4	4	#NULL!	#NULL!	#NULL!	#NULL!	#NULL!	#NULL!	#NULL!	3.5	3	3.66667	0	4	2	#NULL!
682	majority	Croatian-Czech context	elementary school	6th grade of elementary school	12	3	4	1	4	4	4	2	4	4	3	4	4	4	4	4	7	7	1	0	1	1	1	1	1	0	2	3	3	3	3	#NULL!	#NULL!	#NULL!	#NULL!	#NULL!	#NULL!	#NULL!	2.5	3	4	6	2.8	0	#NULL!
683	majority	Croatian-Czech context	elementary school	6th grade of elementary school	12	3	3	4	4	4	4	4	3	4	2	3	4	3	2	3	5	4	1	0	0	1	0	1	0	0	3	3	3	3	2	#NULL!	#NULL!	#NULL!	#NULL!	#NULL!	#NULL!	#NULL!	3.5	4	2.66667	3	2.8	1	#NULL!
684	majority	Croatian-Czech context	elementary school	6th grade of elementary school	12	4	3	3	4	4	4	4	4	4	4	4	3	4	3	4	10	10	0	0	0	0	0	0	0	0	4	3	3	3	3	0	0	0	0	0	0	0	3	4	3.66667	0	3.2	0	0
685	majority	Croatian-Czech context	elementary school	6th grade of elementary school	13	4	3	4	4	4	4	4	4	3	3	4	4	4	4	3	9	8	0	0	0	0	0	0	0	0	3	4	3	4	4	0	0	0	0	0	0	0	3.5	4	4	0	3.6	1	0
686	majority	Croatian-Czech context	elementary school	6th grade of elementary school	13	1	3	4	3	1	2	4	1	1	1	2	3	3	4	2	10	#NULL!	1	1	0	1	1	1	1	0	4	3	2	1	4	#NULL!	#NULL!	#NULL!	#NULL!	#NULL!	#NULL!	#NULL!	3.5	3	3	6	2.8	#NULL!	#NULL!
687	majority	Croatian-Italian context	elementary school	6th grade of elementary school	13	4	2	3	4	4	3	4	4	4	4	4	4	3	3	3	10	9	0	0	0	0	0	0	0	0	3	3	3	3	4	0	0	0	0	0	0	0	2.5	3.5	3.33333	0	3.2	1	0
688	majority	Croatian-Italian context	elementary school	6th grade of elementary school	13	4	3	3	4	4	4	4	4	4	4	3	3	4	3	4	10	10	0	0	0	0	0	0	0	0	3	3	3	3	4	0	0	0	0	0	0	0	3	4	3.33333	0	3.2	0	0
689	majority	Croatian-Italian context	elementary school	6th grade of elementary school	13	4	4	4	4	4	4	4	4	4	4	4	4	4	4	4	10	10	0	0	0	0	0	0	0	0	4	4	4	4	3	0	0	0	0	0	0	0	4	4	4	0	3.8	0	0
690	majority	Croatian-Italian context	elementary school	6th grade of elementary school	13	3	2	2	2	1	4	4	4	3	1	4	#NULL!	3	4	3	8	5	1	1	1	0	1	0	1	1	3	3	3	3	4	1	1	1	1	1	0	1	2	4	3.66667	6	3.2	3	6
691	majority	Croatian-Italian context	elementary school	6th grade of elementary school	13	2	3	2	4	4	2	3	4	4	4	3	4	4	4	4	10	5	0	0	0	0	0	0	0	0	4	4	4	4	4	0	0	0	1	0	0	0	2.5	2.5	3.66667	0	4	5	1
692	majority	Croatian-Italian context	elementary school	6th grade of elementary school	13	2	2	2	2	2	4	4	4	4	4	3	3	4	3	3	10	6	1	0	1	0	1	0	1	0	2	3	4	3	4	0	0	1	1	0	0	0	2	4	3.33333	4	3.2	4	2
693	majority	Croatian-Italian context	elementary school	6th grade of elementary school	13	3	3	#NULL!	4	4	4	3	4	4	4	4	4	4	4	4	8	9	0	0	0	0	0	0	0	0	3	4	3	3	3	1	1	1	0	0	1	1	#NULL!	3.5	4	0	3.2	-1	5
694	majority	Croatian-Italian context	elementary school	6th grade of elementary school	12	4	2	3	2	4	3	2	4	4	4	4	4	4	4	4	10	7	1	0	0	0	0	0	1	0	4	4	3	3	4	1	0	0	0	0	0	1	2.5	2.5	4	2	3.6	3	2
695	majority	Croatian-Italian context	elementary school	6th grade of elementary school	12	4	2	2	4	4	1	2	3	4	2	4	4	4	4	4	10	6	0	0	0	0	0	0	0	0	4	4	4	4	4	0	0	0	0	0	0	1	2	1.5	4	0	4	4	1
696	majority	Croatian-Italian context	elementary school	6th grade of elementary school	13	2	2	1	4	3	3	3	4	4	4	2	3	3	2	2	8	5	0	0	0	0	0	0	0	0	3	4	4	4	4	0	0	1	0	0	0	1	1.5	3	2.33333	0	3.8	3	2
697	majority	Croatian-Italian context	elementary school	6th grade of elementary school	13	4	4	4	4	4	4	4	4	4	4	4	4	4	4	4	10	10	0	1	0	0	0	0	0	0	4	4	4	4	4	0	0	0	0	0	0	0	4	4	4	1	4	0	0
698	majority	Croatian-Italian context	elementary school	6th grade of elementary school	13	3	3	4	4	4	4	3	4	4	1	3	4	4	1	4	10	9	0	0	0	0	0	0	0	0	4	3	3	4	4	0	0	0	0	0	0	1	3.5	3.5	2.66667	0	3.6	1	1
699	majority	Croatian-Italian context	elementary school	6th grade of elementary school	13	2	4	2	3	4	3	3	4	4	2	4	3	4	4	3	7	6	1	0	0	0	0	0	0	0	4	4	4	4	4	0	0	1	0	0	1	0	3	3	4	1	4	1	2
700	majority	Croatian-Italian context	elementary school	6th grade of elementary school	13	4	3	1	4	4	4	4	4	4	4	4	3	4	3	3	10	10	0	0	0	0	0	0	0	0	3	3	3	4	3	0	0	0	0	0	1	1	2	4	3.66667	0	3.2	0	2
701	majority	Croatian-Italian context	elementary school	6th grade of elementary school	12	4	2	4	4	4	4	4	4	4	3	2	4	4	3	4	10	5	1	1	0	0	1	0	0	1	3	3	3	4	4	0	0	0	0	0	1	1	3	4	3	4	3.4	5	2
702	majority	Croatian-Hungarian context	elementary school	7th grade of elementary school	14	4	3	2	3	4	2	2	4	4	4	4	4	4	4	4	10	7	1	1	1	0	1	1	1	0	2	3	4	4	4	0	0	1	0	0	0	0	2.5	2	4	6	3.4	3	1
703	majority	Croatian-Hungarian context	elementary school	7th grade of elementary school	14	1	4	4	4	1	4	4	4	4	4	4	4	4	4	4	10	2	1	1	1	1	1	1	1	1	1	1	1	1	1	1	1	1	1	1	1	0	4	4	4	8	1	8	6
704	majority	Croatian-Hungarian context	elementary school	3rd grade of elementary school	15	4	3	4	4	4	4	4	4	4	4	4	4	4	4	3	10	10	0	0	0	0	0	0	0	0	3	4	3	3	4	0	0	0	0	0	0	0	3.5	4	4	0	3.4	0	0
705	majority	Croatian-Serbian context	elementary school	7th grade of elementary school	14	3	3	4	4	2	4	4	4	1	4	4	4	4	2	3	5	10	1	0	1	0	0	0	0	0	4	4	4	4	4	0	0	0	0	0	0	0	3.5	4	3.33333	2	4	-5	0
706	majority	Croatian-Serbian context	elementary school	7th grade of elementary school	14	2	3	1	2	1	3	4	2	1	1	3	4	4	4	4	10	0	1	1	1	0	1	0	1	0	2	1	2	2	1	1	1	0	0	1	1	1	2	3.5	3.66667	5	1.6	10	5
707	majority	Croatian-Serbian context	elementary school	7th grade of elementary school	14	3	2	3	4	4	#NULL!	4	4	4	4	4	4	4	4	4	8	8	0	0	0	0	0	0	0	0	4	4	4	4	4	0	0	0	0	0	0	0	2.5	#NULL!	4	0	4	0	0
708	majority	Croatian-Serbian context	elementary school	7th grade of elementary school	14	3	3	2	4	3	2	3	4	2	2	3	3	4	3	3	10	10	0	0	0	0	0	0	0	0	2	2	3	4	4	0	0	0	0	0	0	1	2.5	2.5	3.33333	0	3	0	1
709	majority	Croatian-Serbian context	elementary school	7th grade of elementary school	14	4	2	4	4	3	3	3	3	4	3	3	4	2	4	1	6	0	0	0	1	1	0	0	0	0	3	3	4	3	1	1	1	1	1	1	1	0	3	3	3	2	2.8	6	6
710	majority	Croatian-Serbian context	elementary school	7th grade of elementary school	14	4	3	2	4	4	4	4	#NULL!	4	2	4	4	4	4	4	10	5	0	0	0	1	0	0	1	0	4	4	4	3	3	1	0	1	0	0	1	1	2.5	4	4	2	3.6	5	4
711	majority	Croatian-Serbian context	elementary school	7th grade of elementary school	14	2	3	1	4	4	3	3	3	4	4	2	4	4	3	4	10	5	1	0	0	0	0	0	0	0	3	3	3	#NULL!	3	1	0	0	0	0	1	1	2	3	3	1	#NULL!	5	3
712	majority	Croatian-Serbian context	elementary school	7th grade of elementary school	13	3	2	3	3	3	2	1	3	4	2	2	3	3	3	3	6	5	0	0	1	0	0	0	0	0	2	2	2	2	2	0	1	0	0	0	0	1	2.5	1.5	2.66667	1	2	1	2
713	majority	Croatian-Serbian context	elementary school	7th grade of elementary school	14	2	1	2	2	2	2	2	4	4	3	2	4	4	3	4	6	5	1	0	1	0	0	0	0	0	2	2	2	2	2	0	0	0	0	0	0	0	1.5	2	3	2	2	1	0
714	majority	Croatian-Serbian context	elementary school	7th grade of elementary school	14	4	2	3	4	4	4	4	4	2	1	3	4	4	3	4	9	8	0	0	0	0	0	0	0	0	3	3	3	3	3	0	0	0	0	0	0	0	2.5	4	3.33333	0	3	1	0
715	majority	Croatian-Serbian context	elementary school	7th grade of elementary school	15	2	2	3	4	1	2	2	4	2	3	2	4	4	4	4	6	10	0	0	0	0	0	0	0	0	3	3	3	3	4	0	0	1	0	0	0	0	2.5	2	3.33333	0	3.2	-4	1
716	majority	Croatian-Serbian context	elementary school	7th grade of elementary school	15	4	3	4	4	4	4	4	4	4	4	4	3	4	4	4	9	9	0	0	0	0	0	0	0	0	4	4	3	4	3	0	0	1	0	0	1	1	3.5	4	4	0	3.6	0	3
717	majority	Croatian-Serbian context	elementary school	7th grade of elementary school	14	2	2	1	2	4	3	3	4	2	1	4	4	4	3	4	10	5	1	1	0	1	0	0	1	0	3	2	3	3	3	0	1	1	0	1	1	1	1.5	3	3.66667	4	2.8	5	5
718	majority	Croatian-Serbian context	elementary school	7th grade of elementary school	13	3	2	2	3	4	3	3	4	3	2	3	4	4	2	3	10	9	1	0	1	0	0	0	1	0	2	2	2	4	3	0	1	0	0	0	1	1	2	3	3	3	2.6	1	3
719	majority	Croatian-Serbian context	elementary school	7th grade of elementary school	14	3	3	4	3	3	2	1	2	3	2	4	4	4	3	4	10	7	0	0	1	0	0	0	0	0	2	2	3	2	2	0	1	0	0	0	1	0	3.5	1.5	3.66667	1	2.2	3	2
720	majority	Croatian-Serbian context	elementary school	7th grade of elementary school	14	3	3	4	4	4	4	4	4	4	4	4	4	4	4	4	5	5	0	0	0	0	0	0	0	0	4	4	3	3	4	0	0	0	0	0	0	0	3.5	4	4	0	3.6	0	0
721	majority	Croatian-Serbian context	elementary school	7th grade of elementary school	13	4	3	3	4	4	3	3	4	4	3	3	4	4	3	4	10	10	0	0	0	0	0	0	#NULL!	#NULL!	#NULL!	#NULL!	#NULL!	#NULL!	#NULL!	0	0	0	0	0	0	0	3	3	3.33333	#NULL!	#NULL!	0	0
722	majority	Croatian-Serbian context	elementary school	7th grade of elementary school	#NULL!	3	4	3	4	4	3	2	4	4	4	4	4	4	4	3	#NULL!	#NULL!	1	1	1	1	0	0	0	0	3	4	#NULL!	#NULL!	#NULL!	0	1	0	0	0	1	0	3.5	2.5	4	4	#NULL!	#NULL!	2
723	majority	Croatian-Serbian context	elementary school	7th grade of elementary school	13	3	3	2	3	4	2	2	2	3	1	3	3	4	2	4	6	4	0	0	0	0	0	0	0	0	2	2	2	3	3	0	0	0	0	0	0	0	2.5	2	3	0	2.4	2	0
724	majority	Croatian-Czech context	elementary school	7th grade of elementary school	13	4	2	1	4	3	3	4	2	3	2	4	4	#NULL!	1	4	5	3	0	1	1	0	0	0	1	0	2	2	2	3	4	0	0	1	0	1	0	1	1.5	3.5	#NULL!	3	2.6	2	3
725	majority	Croatian-Czech context	elementary school	7th grade of elementary school	14	4	4	3	3	2	4	4	4	4	1	4	4	4	3	4	10	5	0	1	1	0	1	1	1	1	3	3	3	3	1	#NULL!	#NULL!	#NULL!	#NULL!	#NULL!	#NULL!	#NULL!	3.5	4	3.66667	6	2.6	5	#NULL!
726	majority	Croatian-Czech context	elementary school	7th grade of elementary school	14	3	2	3	4	3	4	3	4	4	4	3	3	3	3	3	10	7	1	0	0	0	0	0	0	0	4	4	3	4	4	0	0	0	0	0	0	0	2.5	3.5	3	1	3.8	3	0
727	majority	Croatian-Czech context	elementary school	7th grade of elementary school	14	2	1	1	2	1	4	4	4	4	4	2	4	4	4	4	8	8	0	0	0	0	0	0	0	0	4	4	3	3	3	1	1	1	0	0	1	1	1	4	3.33333	0	3.4	0	5
728	majority	Croatian-Czech context	elementary school	7th grade of elementary school	15	3	1	1	2	2	2	2	3	2	4	1	4	3	2	3	10	7	0	0	0	0	0	0	0	0	2	2	3	4	1	0	1	0	0	0	0	0	1	2	2	0	2.4	3	1
729	majority	Croatian-Czech context	elementary school	7th grade of elementary school	14	4	1	3	4	4	4	4	4	4	4	4	4	4	4	4	7	5	0	0	0	0	0	0	0	0	4	4	4	4	4	0	0	0	0	0	0	0	2	4	4	0	4	2	0
730	majority	Croatian-Czech context	elementary school	7th grade of elementary school	13	4	2	3	4	4	3	3	4	4	4	4	4	4	3	4	10	10	0	0	0	0	0	0	0	0	3	3	3	3	3	1	1	1	0	0	1	1	2.5	3	3.66667	0	3	0	5
731	majority	Croatian-Czech context	elementary school	3rd grade of elementary school	15	4	4	3	4	4	3	4	4	4	4	4	4	4	4	4	10	10	0	0	0	0	0	0	0	0	4	4	4	4	4	0	0	0	0	0	0	0	3.5	3.5	4	0	4	0	0
732	majority	Croatian-Czech context	elementary school	3rd grade of elementary school	15	4	3	3	3	4	3	3	4	4	3	3	3	3	3	4	10	8	0	0	1	0	0	0	0	0	2	3	3	3	3	0	1	0	0	1	0	0	3	3	3	1	2.8	2	2
733	majority	Croatian-Czech context	elementary school	3rd grade of elementary school	15	3	3	3	2	3	3	2	4	4	3	3	3	4	3	3	10	9	0	0	0	0	0	0	0	0	2	3	3	3	4	0	0	0	0	0	0	0	3	2.5	3.33333	0	3	1	0
734	majority	Croatian-Czech context	elementary school	3rd grade of elementary school	14	4	3	3	4	4	3	3	4	4	4	3	3	3	3	3	10	5	1	0	0	1	0	0	1	0	3	3	3	3	2	0	0	1	0	0	0	1	3	3	3	3	2.8	5	2
735	majority	Croatian-Czech context	elementary school	3rd grade of elementary school	15	4	3	1	4	4	3	3	4	4	4	4	4	4	3	2	5	5	0	0	0	0	0	0	0	0	3	3	3	3	3	0	0	0	0	0	0	0	2	3	3.66667	0	3	0	0
736	majority	Croatian-Czech context	elementary school	3rd grade of elementary school	15	3	4	3	4	4	2	3	3	4	4	3	3	3	1	2	5	5	1	0	1	0	1	0	1	0	2	2	2	3	1	0	0	1	0	0	0	0	3.5	2.5	2.33333	4	2	0	1
737	majority	Croatian-Czech context	elementary school	3rd grade of elementary school	15	4	2	2	4	4	4	4	3	3	1	4	4	4	4	4	10	8	1	0	0	0	0	0	1	0	2	3	3	3	4	0	0	1	1	1	1	1	2	4	4	2	3	2	5
738	majority	Croatian-Czech context	elementary school	3rd grade of elementary school	15	4	3	3	2	3	3	3	2	2	2	#NULL!	4	3	4	2	5	5	1	0	1	0	1	0	0	0	3	4	4	4	2	0	0	0	0	0	1	1	3	3	#NULL!	3	3.4	0	2
739	majority	Croatian-Czech context	elementary school	3rd grade of elementary school	14	4	3	3	4	4	4	4	4	4	4	4	4	4	3	4	7	5	0	0	0	0	0	0	0	0	3	4	4	3	4	0	0	0	0	0	0	0	3	4	3.66667	0	3.6	2	0
740	majority	Croatian-Italian context	elementary school	7th grade of elementary school	13	4	3	3	3	4	4	2	4	4	4	3	4	4	4	4	10	5	1	0	1	1	1	1	0	0	3	3	3	3	3	0	0	1	0	0	1	1	3	3	3.66667	5	3	5	3
741	majority	Croatian-Italian context	elementary school	7th grade of elementary school	13	4	2	4	4	4	3	2	4	4	4	2	3	4	1	1	#NULL!	#NULL!	0	0	0	0	0	0	#NULL!	#NULL!	#NULL!	#NULL!	#NULL!	#NULL!	#NULL!	0	0	0	0	0	0	0	3	2.5	2.33333	#NULL!	#NULL!	#NULL!	0
742	majority	Croatian-Italian context	elementary school	7th grade of elementary school	14	3	3	3	4	4	4	4	4	4	4	4	4	4	4	4	10	8	0	0	0	0	0	0	0	0	3	4	3	4	4	0	0	0	0	0	0	0	3	4	4	0	3.6	2	0
743	majority	Croatian-Italian context	elementary school	7th grade of elementary school	14	4	2	4	4	4	4	4	3	4	4	4	3	4	1	1	#NULL!	#NULL!	0	0	0	0	0	0	#NULL!	#NULL!	#NULL!	#NULL!	#NULL!	#NULL!	#NULL!	0	0	0	0	0	0	0	3	4	3	#NULL!	#NULL!	#NULL!	0
744	majority	Croatian-Italian context	elementary school	7th grade of elementary school	14	4	3	3	4	4	4	4	4	4	4	3	3	4	2	2	7	8	0	0	0	0	0	0	0	0	3	3	2	3	2	0	0	0	0	0	0	0	3	4	3	0	2.6	-1	0
745	majority	Croatian-Italian context	elementary school	7th grade of elementary school	14	3	2	4	4	4	4	4	4	4	4	2	3	4	4	4	8	2	1	0	1	1	1	1	0	1	3	3	#NULL!	2	2	0	0	0	0	0	0	0	3	4	3.33333	6	#NULL!	6	0
746	majority	Croatian-Italian context	elementary school	7th grade of elementary school	#NULL!	4	3	3	4	4	4	4	4	4	4	4	4	4	4	4	#NULL!	#NULL!	#NULL!	#NULL!	#NULL!	#NULL!	#NULL!	#NULL!	#NULL!	#NULL!	#NULL!	#NULL!	#NULL!	#NULL!	#NULL!	0	0	0	0	0	0	0	3	4	4	#NULL!	#NULL!	#NULL!	0
747	majority	Croatian-Italian context	elementary school	7th grade of elementary school	#NULL!	4	4	3	4	4	4	4	4	4	4	4	4	4	3	4	#NULL!	#NULL!	#NULL!	#NULL!	#NULL!	#NULL!	#NULL!	#NULL!	#NULL!	#NULL!	#NULL!	#NULL!	#NULL!	#NULL!	#NULL!	0	0	0	0	0	0	0	3.5	4	3.66667	#NULL!	#NULL!	#NULL!	0
748	majority	Croatian-Italian context	elementary school	7th grade of elementary school	14	2	3	3	4	4	2	3	4	4	4	4	4	4	4	2	10	5	0	1	0	1	0	0	0	0	3	3	3	3	3	1	1	1	1	1	1	1	3	2.5	4	2	3	5	7
749	majority	Croatian-Italian context	elementary school	7th grade of elementary school	13	4	4	4	4	4	4	4	4	4	4	4	4	4	4	4	9	9	0	0	0	0	0	0	0	0	4	3	3	3	3	0	0	0	0	0	0	0	4	4	4	0	3.2	0	0
750	majority	Croatian-Italian context	elementary school	7th grade of elementary school	13	4	3	4	4	4	4	4	4	4	4	4	4	4	4	4	8	9	0	0	0	0	0	0	0	0	4	4	4	4	4	0	0	1	0	0	1	0	3.5	4	4	0	4	-1	2
751	majority	Croatian-Italian context	elementary school	7th grade of elementary school	14	4	4	4	4	4	4	4	4	4	4	4	4	4	4	4	9	6	0	0	0	0	0	0	0	0	4	4	4	4	4	0	0	0	0	0	0	1	4	4	4	0	4	3	1
752	majority	Croatian-Italian context	elementary school	7th grade of elementary school	13	4	3	4	4	4	4	4	4	4	4	4	4	4	4	3	5	5	0	0	0	0	0	0	0	0	4	4	4	4	3	0	0	#NULL!	0	0	#NULL!	0	3.5	4	4	0	3.8	0	#NULL!
753	majority	Croatian-Italian context	elementary school	7th grade of elementary school	14	3	3	3	3	4	3	2	4	3	4	3	4	3	3	3	8	9	0	0	0	0	0	0	0	0	4	4	3	3	3	0	0	0	0	0	0	1	3	2.5	3	0	3.4	-1	1
754	majority	Croatian-Italian context	elementary school	7th grade of elementary school	#NULL!	4	3	3	4	4	4	4	4	4	4	3	3	4	3	4	#NULL!	#NULL!	#NULL!	#NULL!	#NULL!	#NULL!	#NULL!	#NULL!	0	0	3	#NULL!	#NULL!	#NULL!	#NULL!	0	0	0	0	0	0	0	3	4	3.33333	#NULL!	#NULL!	#NULL!	0
755	majority	Croatian-Italian context	elementary school	7th grade of elementary school	#NULL!	4	4	4	4	4	4	4	3	1	1	4	4	4	4	4	#NULL!	#NULL!	#NULL!	#NULL!	#NULL!	#NULL!	#NULL!	#NULL!	#NULL!	#NULL!	#NULL!	#NULL!	#NULL!	#NULL!	#NULL!	0	0	0	0	0	0	0	4	4	4	#NULL!	#NULL!	#NULL!	0
756	majority	Croatian-Italian context	elementary school	7th grade of elementary school	#NULL!	4	3	3	4	4	4	4	3	4	4	4	4	4	4	4	#NULL!	#NULL!	#NULL!	#NULL!	#NULL!	#NULL!	#NULL!	#NULL!	#NULL!	#NULL!	#NULL!	#NULL!	#NULL!	#NULL!	#NULL!	0	0	0	0	0	0	0	3	4	4	#NULL!	#NULL!	#NULL!	0
757	majority	Croatian-Hungarian context	elementary school	7th grade of elementary school	13	4	4	2	4	4	2	2	4	4	3	4	2	4	3	2	10	10	0	0	0	0	0	0	0	0	4	4	4	4	4	0	0	0	0	0	0	1	3	2	3.66667	0	4	0	1
758	majority	Croatian-Hungarian context	elementary school	7th grade of elementary school	14	2	1	4	2	4	3	#NULL!	2	#NULL!	#NULL!	#NULL!	2	4	3	3	10	#NULL!	1	1	1	0	1	0	1	1	1	2	1	2	2	0	0	0	0	0	0	0	2.5	#NULL!	#NULL!	6	1.6	#NULL!	0
759	majority	Croatian-Hungarian context	elementary school	7th grade of elementary school	14	4	1	1	4	4	2	1	4	4	4	2	#NULL!	4	3	3	10	5	0	0	0	0	0	0	0	0	#NULL!	#NULL!	#NULL!	#NULL!	#NULL!	#NULL!	#NULL!	0	#NULL!	#NULL!	#NULL!	#NULL!	1	1.5	3	0	#NULL!	5	#NULL!
760	majority	Croatian-Hungarian context	elementary school	7th grade of elementary school	13	3	3	1	2	4	4	4	4	1	2	3	4	4	4	3	7	6	0	0	1	0	0	0	0	0	3	3	3	4	4	1	0	0	0	0	1	1	2	4	3.66667	1	3.4	1	3
761	majority	Croatian-Hungarian context	elementary school	7th grade of elementary school	14	4	3	3	4	4	3	3	4	4	4	4	4	4	4	4	10	10	0	0	0	0	0	0	0	0	3	3	3	4	4	0	0	0	0	0	0	0	3	3	4	0	3.4	0	0
762	majority	Croatian-Hungarian context	elementary school	7th grade of elementary school	14	4	3	3	4	4	3	3	4	3	2	4	3	4	4	4	9	7	0	0	1	0	0	0	0	1	2	3	3	3	3	0	0	0	0	1	1	1	3	3	4	2	2.8	2	3
763	majority	Croatian-Hungarian context	elementary school	7th grade of elementary school	14	4	2	1	2	4	1	1	2	3	4	3	3	1	1	2	#NULL!	#NULL!	0	1	0	0	1	1	1	0	4	3	3	2	3	0	0	1	1	0	0	1	1.5	1	1.66667	4	3	#NULL!	3
764	majority	Croatian-Hungarian context	elementary school	7th grade of elementary school	14	3	3	3	2	2	4	4	4	4	2	2	#NULL!	4	3	3	7	3	0	1	0	0	0	0	0	0	2	3	4	2	4	0	0	0	0	0	0	1	3	4	3	1	3	4	1
765	majority	Croatian-Hungarian context	elementary school	7th grade of elementary school	14	4	3	4	4	4	3	3	4	4	4	4	#NULL!	#NULL!	4	4	10	10	0	0	0	0	0	0	0	0	4	3	3	2	4	0	0	0	0	0	0	1	3.5	3	#NULL!	0	3.2	0	1
766	majority	Croatian-Hungarian context	elementary school	7th grade of elementary school	14	4	1	3	4	4	4	4	4	4	4	#NULL!	#NULL!	4	4	4	9	8	0	1	0	1	0	0	1	0	4	4	4	4	4	1	0	0	0	0	0	1	2	4	#NULL!	3	4	1	2
767	majority	Croatian-Hungarian context	elementary school	3rd grade of elementary school	14	4	3	1	4	4	#NULL!	3	3	4	2	3	1	4	3	3	10	9	0	0	1	0	0	0	0	0	2	3	3	4	2	0	0	0	0	0	1	0	2	#NULL!	3.33333	1	2.8	1	1
768	majority	Croatian-Hungarian context	elementary school	3rd grade of elementary school	15	3	3	3	4	4	4	3	4	4	4	4	4	4	4	4	5	5	0	0	0	0	0	0	0	0	3	3	3	4	3	0	0	0	0	0	0	0	3	3.5	4	0	3.2	0	0
769	majority	Croatian-Hungarian context	elementary school	3rd grade of elementary school	14	4	3	4	4	4	4	4	3	4	4	4	4	4	3	4	10	10	0	0	1	0	0	0	0	0	4	4	4	4	4	0	0	0	1	1	1	1	3.5	4	3.66667	1	4	0	4
770	majority	Croatian-Hungarian context	elementary school	3rd grade of elementary school	15	4	3	2	4	4	4	4	4	4	4	4	#NULL!	4	4	4	9	9	0	0	0	0	0	0	0	0	3	3	3	3	3	1	1	1	0	0	1	0	2.5	4	4	0	3	0	4
771	majority	Croatian-Hungarian context	elementary school	3rd grade of elementary school	15	3	2	1	4	4	2	1	2	3	2	3	2	3	2	2	9	5	0	0	1	0	0	0	0	0	2	3	3	3	4	0	0	0	0	1	1	1	1.5	1.5	2.66667	1	3	4	3
772	majority	Croatian-Hungarian context	elementary school	3rd grade of elementary school	15	#NULL!	4	4	4	4	4	4	4	4	4	4	4	4	4	4	6	6	0	0	0	0	0	0	0	0	3	3	3	4	4	0	0	0	0	0	0	0	4	4	4	0	3.4	0	0
773	majority	Croatian-Hungarian context	elementary school	3rd grade of elementary school	15	4	4	2	4	4	3	2	4	4	3	4	4	4	4	4	10	7	0	0	1	0	0	0	0	0	2	3	3	3	3	0	0	0	0	0	1	1	3	2.5	4	1	2.8	3	2
774	majority	Croatian-Hungarian context	elementary school	3rd grade of elementary school	15	4	3	4	2	4	3	3	4	4	1	4	4	4	3	3	9	8	0	0	0	0	0	0	0	0	3	#NULL!	3	4	3	0	0	0	0	0	0	#NULL!	3.5	3	3.66667	0	#NULL!	1	#NULL!
775	majority	Croatian-Hungarian context	elementary school	3rd grade of elementary school	15	3	2	2	4	4	2	2	4	4	4	3	4	4	4	4	8	6	0	0	0	0	0	0	0	1	2	3	3	4	4	0	0	0	0	1	1	1	2	2	3.66667	1	3.2	2	3
776	majority	Croatian-Czech context	elementary school	7th grade of elementary school	14	4	4	4	1	4	4	4	4	4	4	4	4	4	4	4	10	10	1	0	0	0	1	0	1	0	4	4	4	4	4	0	0	1	0	0	1	0	4	4	4	3	4	0	2
777	majority	Croatian-Czech context	elementary school	7th grade of elementary school	15	1	1	1	4	1	1	1	1	4	2	1	4	4	3	3	10	4	0	0	1	1	0	0	1	0	4	4	2	4	3	1	1	1	1	1	1	1	1	1	2.66667	3	3.4	6	7
778	majority	Croatian-Czech context	elementary school	7th grade of elementary school	13	3	3	3	2	3	4	4	4	3	3	3	4	4	4	4	5	5	1	0	0	0	0	0	0	0	3	3	3	3	3	0	0	0	0	0	0	0	3	4	3.66667	1	3	0	0
779	majority	Croatian-Czech context	elementary school	7th grade of elementary school	14	3	2	3	3	3	2	2	4	4	4	3	4	4	4	4	9	7	0	0	0	0	0	0	1	0	4	2	3	3	3	0	0	0	0	0	0	1	2.5	2	3.66667	1	3	2	1
780	majority	Croatian-Czech context	elementary school	7th grade of elementary school	13	2	4	4	1	4	4	4	4	4	4	4	4	4	4	4	10	7	0	0	1	0	0	0	0	0	3	3	3	3	3	0	0	0	0	0	0	0	4	4	4	1	3	3	0
781	majority	Croatian-Czech context	elementary school	7th grade of elementary school	14	2	2	4	4	2	4	4	4	4	4	4	4	4	4	4	10	10	0	1	1	0	1	0	0	1	4	4	3	3	4	0	0	0	0	0	1	1	3	4	4	4	3.6	0	2
782	majority	Croatian-Czech context	elementary school	7th grade of elementary school	14	4	4	4	4	4	4	3	4	4	4	4	4	3	4	3	10	10	1	1	0	0	0	0	0	0	4	4	3	4	4	0	0	0	0	0	1	0	4	3.5	3.66667	2	3.8	0	1
783	majority	Croatian-Czech context	elementary school	7th grade of elementary school	14	2	3	4	2	1	4	2	4	3	2	4	4	4	4	4	5	5	0	0	1	0	0	0	0	0	3	3	4	3	3	0	0	0	0	#NULL!	#NULL!	0	3.5	3	4	1	3.2	0	#NULL!
784	majority	Croatian-Czech context	elementary school	7th grade of elementary school	14	4	3	4	4	2	3	4	#NULL!	4	2	3	4	2	3	4	8	8	0	0	0	0	0	0	0	0	3	2	2	2	3	0	0	0	0	0	1	1	3.5	3.5	2.66667	0	2.4	0	2
785	majority	Croatian-Czech context	elementary school	7th grade of elementary school	14	1	3	4	4	1	4	4	3	3	4	3	4	4	3	3	8	8	0	0	0	0	0	0	0	0	3	3	2	3	3	0	0	0	0	0	0	0	3.5	4	3.33333	0	2.8	0	0
786	majority	Croatian-Czech context	elementary school	7th grade of elementary school	13	3	3	3	3	3	3	2	4	3	2	2	2	2	2	2	10	5	0	0	0	0	0	0	0	0	3	3	3	3	4	0	0	0	0	0	0	0	3	2.5	2	0	3.2	5	0
787	majority	Croatian-Czech context	elementary school	7th grade of elementary school	13	3	4	3	#NULL!	4	4	4	4	4	4	3	3	4	4	3	9	5	0	0	0	0	0	0	0	0	4	4	4	4	3	0	0	0	0	0	0	0	3.5	4	3.66667	0	3.8	4	0
788	majority	Croatian-Czech context	elementary school	7th grade of elementary school	#NULL!	2	1	4	2	1	4	#NULL!	4	4	4	4	#NULL!	4	4	3	#NULL!	#NULL!	1	1	1	1	1	0	1	0	4	3	3	3	2	0	0	0	0	0	0	1	2.5	#NULL!	4	6	3	#NULL!	1
789	majority	Croatian-Czech context	elementary school	7th grade of elementary school	14	4	4	4	4	4	4	4	#NULL!	4	4	4	4	4	4	4	10	10	1	1	0	1	0	1	0	0	3	3	2	3	3	0	0	0	0	0	1	1	4	4	4	4	2.8	0	2
790	majority	Croatian-Czech context	elementary school	7th grade of elementary school	14	4	1	3	3	4	3	4	4	4	4	3	4	3	3	3	8	8	0	0	0	0	0	0	0	0	2	3	3	3	3	0	0	1	0	0	0	1	2	3.5	3	0	2.8	0	2
791	majority	Croatian-Czech context	elementary school	7th grade of elementary school	14	4	4	4	4	4	4	4	4	4	4	4	4	4	4	4	10	9	0	0	1	0	0	0	0	0	4	3	3	4	3	0	0	0	0	0	0	0	4	4	4	1	3.4	1	0
792	majority	Croatian-Czech context	elementary school	7th grade of elementary school	13	4	3	4	4	3	4	4	4	4	4	#NULL!	4	4	4	4	10	10	0	0	0	0	0	0	0	0	3	3	3	4	4	0	0	0	0	0	0	0	3.5	4	#NULL!	0	3.4	0	0
793	majority	Croatian-Czech context	elementary school	7th grade of elementary school	13	4	3	3	4	4	4	4	4	4	4	4	3	3	3	4	10	10	0	0	0	0	0	0	0	0	4	3	3	4	3	#NULL!	0	0	#NULL!	0	0	0	3	4	3.33333	0	3.4	0	#NULL!
794	majority	Croatian-Czech context	elementary school	7th grade of elementary school	14	4	2	#NULL!	#NULL!	#NULL!	#NULL!	#NULL!	#NULL!	#NULL!	#NULL!	#NULL!	#NULL!	#NULL!	#NULL!	#NULL!	6	5	#NULL!	#NULL!	0	0	0	0	0	0	3	3	3	4	4	0	0	#NULL!	#NULL!	0	#NULL!	#NULL!	#NULL!	#NULL!	#NULL!	#NULL!	3.4	1	#NULL!
795	majority	Croatian-Czech context	elementary school	7th grade of elementary school	#NULL!	2	3	4	1	1	#NULL!	#NULL!	#NULL!	#NULL!	2	3	4	4	3	4	#NULL!	#NULL!	#NULL!	#NULL!	#NULL!	#NULL!	#NULL!	#NULL!	#NULL!	#NULL!	#NULL!	#NULL!	#NULL!	#NULL!	#NULL!	0	1	0	0	1	1	1	3.5	#NULL!	3.33333	#NULL!	#NULL!	#NULL!	4
796	majority	Croatian-Czech context	elementary school	7th grade of elementary school	14	3	3	3	4	4	4	4	#NULL!	4	4	3	4	4	1	2	10	9	0	0	0	0	0	0	0	0	4	4	4	4	4	0	0	0	0	0	0	0	3	4	2.66667	0	4	1	0
797	majority	Croatian-Czech context	elementary school	7th grade of elementary school	14	2	2	3	3	2	2	#NULL!	#NULL!	4	3	3	4	4	4	4	10	7	1	1	1	1	1	0	1	0	4	3	3	3	2	0	0	0	0	0	0	0	2.5	#NULL!	3.66667	6	3	3	0
798	majority	Croatian-Czech context	elementary school	7th grade of elementary school	#NULL!	3	3	3	4	4	4	4	4	4	4	4	4	4	4	4	#NULL!	#NULL!	#NULL!	#NULL!	#NULL!	#NULL!	#NULL!	#NULL!	#NULL!	#NULL!	#NULL!	#NULL!	#NULL!	#NULL!	#NULL!	0	0	0	0	0	0	1	3	4	4	#NULL!	#NULL!	#NULL!	1
799	majority	Croatian-Czech context	elementary school	7th grade of elementary school	#NULL!	3	2	3	4	3	4	4	4	4	4	#NULL!	#NULL!	#NULL!	#NULL!	#NULL!	#NULL!	#NULL!	#NULL!	#NULL!	#NULL!	#NULL!	#NULL!	#NULL!	#NULL!	#NULL!	#NULL!	#NULL!	#NULL!	#NULL!	#NULL!	0	0	0	0	0	0	0	2.5	4	#NULL!	#NULL!	#NULL!	#NULL!	0
800	majority	Croatian-Czech context	elementary school	7th grade of elementary school	#NULL!	4	3	2	4	4	4	4	4	#NULL!	4	4	4	4	4	4	#NULL!	#NULL!	#NULL!	#NULL!	#NULL!	#NULL!	#NULL!	#NULL!	#NULL!	#NULL!	#NULL!	#NULL!	#NULL!	#NULL!	#NULL!	0	0	0	0	0	0	0	2.5	4	4	#NULL!	#NULL!	#NULL!	0
801	majority	Croatian-Czech context	elementary school	7th grade of elementary school	#NULL!	4	4	4	4	4	4	3	4	4	4	4	#NULL!	4	4	#NULL!	#NULL!	#NULL!	#NULL!	#NULL!	#NULL!	#NULL!	#NULL!	#NULL!	#NULL!	#NULL!	#NULL!	#NULL!	#NULL!	#NULL!	#NULL!	0	0	0	0	0	0	0	4	3.5	4	#NULL!	#NULL!	#NULL!	0
802	majority	Croatian-Czech context	elementary school	7th grade of elementary school	#NULL!	4	3	3	4	4	3	2	4	#NULL!	4	3	4	4	4	4	#NULL!	#NULL!	#NULL!	#NULL!	#NULL!	#NULL!	#NULL!	#NULL!	#NULL!	#NULL!	#NULL!	#NULL!	#NULL!	#NULL!	#NULL!	0	0	0	0	0	0	0	3	2.5	3.66667	#NULL!	#NULL!	#NULL!	0
803	majority	Croatian-Czech context	elementary school	7th grade of elementary school	#NULL!	4	4	2	2	3	3	2	2	2	3	4	3	4	2	4	10	#NULL!	#NULL!	#NULL!	#NULL!	#NULL!	#NULL!	#NULL!	#NULL!	#NULL!	#NULL!	#NULL!	#NULL!	#NULL!	#NULL!	0	1	#NULL!	1	0	0	1	3	2.5	3.33333	#NULL!	#NULL!	#NULL!	#NULL!
804	majority	Croatian-Czech context	elementary school	7th grade of elementary school	#NULL!	3	3	3	4	4	4	3	4	4	4	3	#NULL!	4	3	4	#NULL!	#NULL!	#NULL!	#NULL!	#NULL!	#NULL!	#NULL!	#NULL!	#NULL!	#NULL!	#NULL!	#NULL!	#NULL!	#NULL!	#NULL!	#NULL!	0	0	0	0	0	0	3	3.5	3.33333	#NULL!	#NULL!	#NULL!	#NULL!
805	majority	Croatian-Czech context	elementary school	7th grade of elementary school	14	4	2	3	3	4	3	2	4	4	4	3	3	4	3	3	10	9	0	0	0	0	0	0	0	0	3	3	3	3	4	0	0	0	0	0	0	0	2.5	2.5	3.33333	0	3.2	1	0
806	majority	Croatian-Czech context	elementary school	7th grade of elementary school	14	4	3	3	4	4	4	4	4	4	1	4	4	4	3	3	7	8	0	0	0	0	0	0	0	0	4	4	4	4	4	0	0	0	0	0	0	0	3	4	3.66667	0	4	-1	0
807	majority	Croatian-Czech context	elementary school	7th grade of elementary school	14	4	3	3	4	4	3	3	4	4	4	4	4	4	4	3	8	5	0	0	0	0	0	0	0	0	3	3	3	4	3	0	0	0	0	0	0	0	3	3	4	0	3.2	3	0
808	majority	Croatian-Czech context	elementary school	7th grade of elementary school	14	2	#NULL!	#NULL!	#NULL!	3	#NULL!	4	1	#NULL!	#NULL!	#NULL!	#NULL!	4	#NULL!	#NULL!	8	7	0	0	0	0	0	0	0	0	4	4	4	4	4	0	0	0	0	0	0	1	#NULL!	#NULL!	#NULL!	0	4	1	1
809	majority	Croatian-Czech context	elementary school	7th grade of elementary school	14	4	#NULL!	4	4	4	#NULL!	#NULL!	4	4	4	4	4	4	3	#NULL!	10	10	0	0	0	0	0	0	0	0	4	4	4	4	4	0	0	0	0	0	0	0	#NULL!	#NULL!	3.66667	0	4	0	0
810	majority	Croatian-Czech context	elementary school	7th grade of elementary school	15	3	2	3	4	4	4	4	4	4	4	4	3	4	4	4	5	5	0	0	0	0	0	0	0	1	4	3	3	3	4	0	0	0	0	0	0	0	2.5	4	4	1	3.4	0	0
811	majority	Croatian-Czech context	elementary school	7th grade of elementary school	#NULL!	3	4	3	4	4	4	4	4	4	4	3	4	4	3	2	#NULL!	#NULL!	1	1	0	1	1	1	1	1	#NULL!	#NULL!	#NULL!	#NULL!	#NULL!	0	0	0	0	0	0	0	3.5	4	3.33333	7	#NULL!	#NULL!	0
812	majority	Croatian-Czech context	elementary school	7th grade of elementary school	14	4	4	3	4	4	3	3	4	4	4	4	4	4	4	4	8	5	0	0	0	0	0	0	0	0	4	4	4	4	4	0	0	0	0	0	0	0	3.5	3	4	0	4	3	0
813	majority	Croatian-Czech context	elementary school	7th grade of elementary school	13	3	3	#NULL!	4	4	4	3	4	4	4	4	3	4	3	4	10	10	0	0	0	0	0	0	0	0	4	4	3	4	4	0	0	0	0	0	0	0	#NULL!	3.5	3.66667	0	3.8	0	0
814	majority	Croatian-Czech context	elementary school	7th grade of elementary school	14	4	4	3	4	4	#NULL!	#NULL!	4	4	#NULL!	4	#NULL!	4	4	4	10	10	0	0	0	0	0	0	0	0	3	3	3	3	3	0	0	0	0	0	0	0	3.5	#NULL!	4	0	3	0	0
815	majority	Croatian-Czech context	elementary school	7th grade of elementary school	14	4	2	4	4	4	2	2	4	4	4	4	4	4	3	3	7	5	0	0	0	0	0	0	0	1	3	3	3	3	2	0	0	0	0	0	0	0	3	2	3.66667	1	2.8	2	0
816	majority	Croatian-Czech context	elementary school	7th grade of elementary school	14	3	2	2	3	#NULL!	3	2	3	3	3	2	2	2	2	2	7	5	0	0	0	0	0	0	0	0	3	3	3	3	3	0	1	#NULL!	0	0	#NULL!	1	2	2.5	2	0	3	2	#NULL!
817	majority	Croatian-Czech context	elementary school	7th grade of elementary school	14	4	3	3	4	4	4	4	4	4	4	4	4	4	2	4	7	5	0	0	0	0	0	0	0	0	4	3	4	4	2	0	0	0	0	0	0	0	3	4	3.33333	0	3.4	2	0
818	majority	Croatian-Czech context	elementary school	7th grade of elementary school	14	4	3	3	4	4	3	3	4	4	1	4	4	4	1	1	5	5	#NULL!	#NULL!	#NULL!	#NULL!	#NULL!	#NULL!	#NULL!	#NULL!	#NULL!	4	4	4	4	0	0	0	0	0	0	1	3	3	3	#NULL!	#NULL!	0	1
819	majority	Croatian-Czech context	elementary school	7th grade of elementary school	15	4	4	4	4	4	4	4	4	4	4	4	4	3	3	3	10	10	#NULL!	#NULL!	#NULL!	#NULL!	0	0	0	0	4	3	3	3	3	0	0	0	0	0	0	0	4	4	3.33333	#NULL!	3.2	0	0
820	majority	Croatian-Czech context	elementary school	7th grade of elementary school	14	4	4	4	4	4	4	4	1	1	3	4	4	4	4	4	10	10	0	0	1	0	0	0	0	0	3	3	4	3	4	0	0	0	0	0	0	0	4	4	4	1	3.4	0	0
821	majority	Croatian-Czech context	elementary school	7th grade of elementary school	#NULL!	4	3	#NULL!	4	3	4	4	4	4	4	4	4	4	3	3	#NULL!	#NULL!	#NULL!	#NULL!	#NULL!	#NULL!	#NULL!	#NULL!	#NULL!	#NULL!	#NULL!	#NULL!	#NULL!	#NULL!	#NULL!	0	0	0	0	0	0	1	#NULL!	4	3.66667	#NULL!	#NULL!	#NULL!	1
822	majority	Croatian-Italian context	elementary school	7th grade of elementary school	14	4	4	4	4	4	4	4	4	4	4	4	4	4	4	4	10	10	0	0	0	0	0	0	0	0	4	3	3	4	3	0	0	0	0	0	0	0	4	4	4	0	3.4	0	0
823	majority	Croatian-Italian context	elementary school	7th grade of elementary school	14	4	3	3	4	4	4	4	4	4	4	4	4	4	4	4	10	10	0	0	0	0	0	0	0	0	4	4	4	4	4	0	0	0	0	0	0	0	3	4	4	0	4	0	0
824	majority	Croatian-Italian context	elementary school	7th grade of elementary school	14	4	3	#NULL!	4	4	4	4	4	4	4	4	4	4	4	4	10	10	0	0	0	0	0	0	0	0	4	4	3	4	4	0	0	0	0	0	0	0	#NULL!	4	4	0	3.8	0	0
825	majority	Croatian-Italian context	elementary school	7th grade of elementary school	14	4	4	3	4	4	4	4	4	4	4	4	3	4	3	3	8	8	0	0	0	0	0	0	0	0	2	3	3	3	3	0	0	0	0	0	0	0	3.5	4	3.66667	0	2.8	0	0
826	majority	Croatian-Italian context	elementary school	7th grade of elementary school	14	4	4	4	4	4	4	4	4	4	4	4	4	4	4	4	10	10	0	0	0	0	0	0	0	0	3	3	4	4	4	0	0	0	0	0	1	0	4	4	4	0	3.6	0	1
827	majority	Croatian-Italian context	elementary school	7th grade of elementary school	13	3	3	3	3	3	2	2	1	4	4	4	3	4	3	4	9	9	0	0	0	0	0	0	0	0	2	3	2	3	3	0	0	0	0	0	0	0	3	2	3.66667	0	2.6	0	0
828	majority	Croatian-Italian context	elementary school	7th grade of elementary school	14	4	4	2	4	4	4	4	4	4	4	4	4	4	3	3	10	10	0	0	0	0	0	0	0	0	3	3	3	3	3	0	0	0	0	0	0	0	3	4	3.66667	0	3	0	0
829	majority	Croatian-Italian context	elementary school	7th grade of elementary school	14	4	3	2	4	4	3	2	4	4	1	4	4	4	3	4	10	9	0	0	1	1	0	0	1	0	3	3	3	3	3	0	0	0	0	0	1	1	2.5	2.5	3.66667	3	3	1	2
830	majority	Croatian-Italian context	elementary school	7th grade of elementary school	14	4	4	2	4	4	2	1	3	2	2	4	4	4	4	4	9	5	1	0	0	0	1	0	0	0	3	2	2	3	3	0	1	1	0	0	1	0	3	1.5	4	2	2.6	4	3
831	majority	Croatian-Italian context	elementary school	7th grade of elementary school	14	3	2	2	3	3	3	2	4	3	4	4	3	4	3	3	10	5	0	0	0	0	0	0	0	0	3	3	4	4	4	0	0	1	0	0	1	1	2	2.5	3.66667	0	3.6	5	3
832	majority	Croatian-Italian context	elementary school	7th grade of elementary school	13	4	4	2	4	4	3	3	4	4	4	3	3	4	4	4	10	10	1	1	1	1	1	1	1	1	4	3	4	3	4	0	0	0	0	0	0	0	3	3	3.66667	8	3.6	0	0
833	majority	Croatian-Italian context	elementary school	7th grade of elementary school	13	4	3	2	4	4	4	3	3	4	4	3	3	4	1	1	10	10	1	0	0	0	0	0	0	0	3	3	4	4	3	0	0	0	0	0	0	0	2.5	3.5	2.66667	1	3.4	0	0
834	majority	Croatian-Hungarian context	elementary school	7th grade of elementary school	14	4	4	3	2	4	4	4	4	3	4	4	3	4	3	3	10	7	0	1	1	0	1	1	1	1	3	3	3	3	3	0	0	0	0	0	0	0	3.5	4	3.66667	6	3	3	0
835	majority	Croatian-Hungarian context	elementary school	7th grade of elementary school	13	4	3	3	4	4	4	4	4	4	4	4	4	4	3	4	10	9	1	0	0	0	0	0	0	0	4	4	4	4	4	0	0	0	0	0	0	0	3	4	3.66667	1	4	1	0
836	majority	Croatian-Hungarian context	elementary school	7th grade of elementary school	15	4	4	4	4	4	3	3	4	4	4	4	4	4	4	4	8	7	1	0	0	0	0	0	0	0	4	4	4	4	4	0	0	0	0	0	0	0	4	3	4	1	4	1	0
837	majority	Croatian-Hungarian context	elementary school	3rd grade of elementary school	15	3	3	4	3	3	4	4	3	4	4	4	3	4	3	4	9	9	0	0	0	0	0	0	0	0	3	4	3	4	4	0	0	0	0	0	0	0	3.5	4	3.66667	0	3.6	0	0
838	majority	Croatian-Hungarian context	elementary school	3rd grade of elementary school	15	2	4	4	4	3	4	4	4	4	4	4	1	1	2	1	10	0	0	0	0	0	0	0	0	0	2	2	3	2	3	0	0	0	0	0	0	0	4	4	2.33333	0	2.4	10	0
839	majority	Croatian-Serbian context	high school	2nd grade of high school	17	1	2	4	1	1	4	3	4	4	4	2	2	1	1	1	10	10	0	0	0	0	0	0	0	0	3	3	4	3	2	0	1	0	0	0	0	0	3	3.5	1.33333	0	3	0	1
840	majority	Croatian-Serbian context	high school	2nd grade of high school	17	3	2	3	3	4	2	2	4	4	2	3	3	4	2	3	10	2	0	1	0	0	0	0	0	0	2	1	1	3	2	0	1	1	0	0	1	1	2.5	2	3	1	1.8	8	4
841	majority	Croatian-Serbian context	high school	2nd grade of high school	17	2	3	2	2	2	3	3	3	3	2	2	2	1	1	1	10	3	0	0	0	0	0	0	0	0	2	2	2	2	2	0	1	0	0	0	1	0	2.5	3	1.33333	0	2	7	2
842	majority	Croatian-Serbian context	high school	2nd grade of high school	17	2	2	1	3	1	4	2	4	3	2	2	2	2	1	2	9	3	1	1	1	0	1	0	0	0	1	3	2	2	1	0	1	0	0	1	1	1	1.5	3	1.66667	4	1.8	6	4
843	majority	Croatian-Serbian context	high school	2nd grade of high school	17	3	3	1	2	4	4	3	4	4	4	2	2	4	3	3	9	5	0	1	1	0	0	0	0	0	2	2	1	2	1	0	0	0	0	0	0	1	2	3.5	3	2	1.6	4	1
844	majority	Croatian-Serbian context	high school	2nd grade of high school	17	3	3	3	4	3	4	4	3	3	2	4	4	4	3	3	7	5	0	0	0	0	0	0	0	0	2	3	3	3	4	0	0	0	0	0	0	0	3	4	3.66667	0	3	2	0
845	majority	Croatian-Serbian context	high school	2nd grade of high school	17	3	2	3	3	3	2	2	3	3	3	3	3	2	2	3	10	5	1	1	0	1	1	1	1	0	2	2	2	2	3	0	1	0	0	0	1	0	2.5	2	2.33333	6	2.2	5	2
846	majority	Croatian-Serbian context	high school	2nd grade of high school	17	3	3	4	4	2	2	1	2	4	3	3	2	4	2	2	10	5	1	1	0	1	0	1	1	0	2	2	2	2	1	0	1	0	1	1	1	0	3.5	1.5	3	5	1.8	5	4
847	majority	Croatian-Serbian context	high school	2nd grade of high school	17	2	2	1	2	2	1	1	2	1	1	3	2	3	2	3	8	5	1	1	0	1	0	0	1	0	2	2	1	2	2	0	0	0	0	0	1	1	1.5	1	2.66667	4	1.8	3	2
848	majority	Croatian-Serbian context	high school	2nd grade of high school	16	2	2	2	4	2	3	3	4	4	4	1	1	1	1	2	10	2	0	0	0	0	0	0	0	0	2	2	2	2	2	0	0	0	0	0	0	1	2	3	1	0	2	8	1
849	majority	Croatian-Serbian context	high school	2nd grade of high school	17	2	2	3	3	3	2	2	2	3	2	3	3	3	4	4	8	7	0	0	0	0	0	0	0	0	2	2	3	2	2	0	0	0	0	0	0	0	2.5	2	3.33333	0	2.2	1	0
850	majority	Croatian-Serbian context	high school	2nd grade of high school	17	3	3	2	3	3	2	2	4	4	3	4	4	4	2	4	9	5	0	0	0	0	0	0	0	0	2	2	2	2	1	0	0	0	0	0	0	1	2.5	2	3.33333	0	1.8	4	1
851	majority	Croatian-Serbian context	high school	2nd grade of high school	17	3	3	3	4	3	3	2	2	2	2	4	3	4	3	3	8	5	0	0	1	0	0	0	0	0	4	3	3	3	2	0	1	0	0	0	0	0	3	2.5	3.66667	1	3	3	1
852	majority	Croatian-Serbian context	high school	2nd grade of high school	18	4	#NULL!	3	4	3	4	4	4	4	3	2	3	3	2	3	10	9	0	0	0	0	0	0	0	0	2	2	2	3	2	0	0	0	0	0	0	0	#NULL!	4	2.33333	0	2.2	1	0
853	majority	Croatian-Serbian context	high school	2nd grade of high school	16	3	3	4	3	4	2	2	4	2	3	4	3	2	2	3	9	5	0	0	0	0	0	0	0	0	3	2	3	4	4	0	0	#NULL!	0	0	0	0	3.5	2	2.66667	0	3.2	4	#NULL!
854	majority	Croatian-Serbian context	high school	2nd grade of high school	16	3	3	3	3	4	3	2	4	3	3	3	3	3	2	3	9	5	1	0	0	1	0	0	0	0	3	2	3	2	2	0	0	0	0	0	0	1	3	2.5	2.66667	2	2.4	4	1
855	majority	Croatian-Serbian context	high school	2nd grade of high school	17	3	4	2	2	4	3	2	4	4	3	4	4	4	3	4	9	8	0	0	1	0	0	0	0	0	3	3	3	3	3	0	0	0	0	0	1	1	3	2.5	3.66667	1	3	1	2
856	majority	Croatian-Serbian context	high school	2nd grade of high school	16	3	2	2	3	3	3	2	4	4	2	3	3	4	4	4	10	5	0	0	1	0	0	0	0	0	3	3	3	4	4	0	1	0	0	0	1	1	2	2.5	3.66667	1	3.4	5	3
857	majority	Croatian-Serbian context	high school	2nd grade of high school	17	3	2	2	3	3	2	2	4	3	3	2	2	3	3	3	8	5	1	0	0	0	0	0	0	0	2	2	3	3	4	0	0	0	0	0	0	1	2	2	2.66667	1	2.8	3	1
858	majority	Croatian-Serbian context	high school	2nd grade of high school	17	2	2	3	3	3	2	1	#NULL!	#NULL!	1	3	3	4	3	3	10	5	0	0	1	0	0	0	1	0	3	3	2	3	3	0	1	0	0	1	1	1	2.5	1.5	3.33333	2	2.8	5	4
859	majority	Croatian-Serbian context	high school	2nd grade of high school	17	2	2	2	2	3	3	3	2	2	2	3	3	3	2	2	10	4	1	0	1	1	0	0	1	0	2	2	3	3	2	1	1	1	0	1	1	1	2	3	2.66667	4	2.4	6	6
860	majority	Croatian-Serbian context	high school	2nd grade of high school	17	2	2	3	2	3	3	2	4	4	2	3	3	3	1	4	10	5	0	0	0	0	0	0	1	0	3	3	2	3	4	0	1	0	0	0	1	1	2.5	2.5	2.33333	1	3	5	3
861	majority	Croatian-Serbian context	high school	2nd grade of high school	17	4	2	2	3	2	4	4	4	4	4	1	3	#NULL!	2	4	10	10	0	0	0	0	0	0	0	0	4	4	4	4	4	0	0	0	0	0	0	0	2	4	#NULL!	0	4	0	0
862	majority	Croatian-Serbian context	high school	2nd grade of high school	17	4	4	4	4	4	4	4	4	4	4	4	4	4	4	4	8	8	0	0	0	0	0	0	0	0	4	3	3	4	3	0	0	0	0	0	0	0	4	4	4	0	3.4	0	0
863	majority	Croatian-Serbian context	high school	2nd grade of high school	17	3	2	2	3	3	1	1	4	3	1	2	3	4	3	4	10	3	1	0	1	0	0	0	0	0	3	3	3	3	3	1	1	1	1	1	1	1	2	1	3	2	3	7	7
864	majority	Croatian-Serbian context	high school	2nd grade of high school	17	4	4	1	1	1	4	4	1	4	4	1	1	1	1	1	0	10	0	0	1	0	0	0	0	0	4	4	4	4	4	0	0	0	0	0	0	#NULL!	2.5	4	1	1	4	-10	#NULL!
865	majority	Croatian-Serbian context	high school	2nd grade of high school	16	3	3	1	3	2	2	1	4	4	2	4	3	3	3	4	10	4	0	0	0	0	0	0	0	0	2	2	2	2	1	0	0	0	0	0	0	1	2	1.5	3.33333	0	1.8	6	1
866	majority	Croatian-Serbian context	high school	2nd grade of high school	17	2	3	2	3	2	3	1	3	3	1	3	4	4	4	4	9	9	1	0	1	0	0	0	1	0	3	2	2	2	2	0	1	0	1	1	0	1	2.5	2	3.66667	3	2.2	0	4
867	majority	Croatian-Serbian context	high school	2nd grade of high school	17	3	3	3	3	3	2	2	2	2	2	3	3	4	3	3	8	5	0	0	0	0	0	0	0	0	2	2	2	2	4	0	1	1	0	1	0	1	3	2	3.33333	0	2.4	3	4
868	majority	Croatian-Serbian context	high school	2nd grade of high school	17	3	3	4	3	4	3	4	4	4	4	4	4	4	3	4	9	8	0	0	0	0	0	0	0	0	2	3	2	3	3	0	0	0	0	0	0	0	3.5	3.5	3.66667	0	2.6	1	0
869	majority	Croatian-Serbian context	high school	2nd grade of high school	17	4	4	3	4	1	1	3	4	4	4	4	3	3	2	3	5	5	0	0	0	0	0	0	0	0	3	3	3	3	3	0	0	0	0	0	0	1	3.5	2	3	0	3	0	1
870	majority	Croatian-Serbian context	high school	2nd grade of high school	17	3	3	4	2	3	4	4	4	4	4	4	4	4	3	3	8	10	0	1	0	0	0	0	0	0	3	3	4	4	3	0	0	0	0	0	0	0	3.5	4	3.66667	1	3.4	-2	0
871	majority	Croatian-Serbian context	high school	2nd grade of high school	16	1	4	4	3	1	1	1	4	4	1	4	3	4	4	4	10	3	0	0	0	0	0	0	0	1	2	2	2	2	2	1	1	1	0	0	1	1	4	1	4	1	2	7	5
872	majority	Croatian-Serbian context	high school	2nd grade of high school	17	2	2	2	3	3	4	4	4	1	4	2	3	2	2	3	10	10	0	0	0	0	0	0	0	0	4	3	3	4	4	0	0	0	0	0	0	0	2	4	2	0	3.6	0	0
873	majority	Croatian-Serbian context	high school	2nd grade of high school	16	2	2	4	2	3	2	1	4	2	1	2	3	3	3	4	3	2	1	0	0	0	0	0	0	0	1	1	1	4	1	1	1	1	1	1	1	1	3	1.5	2.66667	1	1.6	1	7
874	majority	Croatian-Serbian context	high school	2nd grade of high school	17	3	4	4	3	3	3	3	4	2	2	4	3	4	4	4	10	5	0	0	1	0	0	0	0	0	3	3	3	3	3	0	1	0	0	0	1	1	4	3	4	1	3	5	3
875	majority	Croatian-Serbian context	high school	1st grade of high school	16	3	3	4	4	4	3	2	4	4	4	3	4	3	2	4	10	5	1	0	0	0	0	0	1	0	2	3	3	3	3	0	0	0	0	0	0	1	3.5	2.5	2.66667	2	2.8	5	1
876	majority	Croatian-Serbian context	high school	1st grade of high school	16	3	3	3	4	4	3	3	3	2	4	3	2	3	3	3	10	9	0	0	1	0	0	0	0	0	4	3	2	3	2	0	0	0	0	0	0	1	3	3	3	1	2.8	1	1
877	majority	Croatian-Serbian context	high school	1st grade of high school	16	4	2	3	3	4	1	1	#NULL!	2	1	3	2	4	3	4	9	3	1	0	1	0	1	0	1	1	2	2	1	2	2	0	1	1	1	1	1	1	2.5	1	3.33333	5	1.8	6	6
878	majority	Croatian-Serbian context	high school	1st grade of high school	16	4	4	4	4	4	4	3	3	1	4	4	4	4	3	4	8	3	1	0	1	0	0	0	0	0	2	2	1	3	1	0	0	0	0	0	1	0	4	3.5	3.66667	2	1.8	5	1
879	majority	Croatian-Serbian context	high school	1st grade of high school	16	2	2	3	3	3	1	1	3	1	2	2	3	4	3	3	8	3	1	0	0	1	0	1	0	0	2	1	1	2	1	1	0	1	0	1	0	0	2.5	1	3	3	1.4	5	3
880	majority	Croatian-Serbian context	high school	1st grade of high school	16	4	3	2	2	3	2	1	4	4	3	#NULL!	#NULL!	4	#NULL!	#NULL!	9	3	0	0	0	0	0	0	0	0	3	3	3	3	4	#NULL!	1	1	0	0	1	1	2.5	1.5	#NULL!	0	3.2	6	#NULL!
881	majority	Croatian-Serbian context	high school	1st grade of high school	16	4	3	4	4	4	2	2	3	3	2	3	#NULL!	3	3	3	10	8	0	0	#NULL!	0	0	0	0	0	3	3	3	3	3	0	0	0	0	0	0	1	3.5	2	3	#NULL!	3	2	1
882	majority	Croatian-Serbian context	high school	1st grade of high school	16	#NULL!	3	2	2	3	4	3	4	4	3	2	4	4	2	2	10	6	0	0	0	0	0	0	0	0	2	3	2	3	4	0	0	0	0	0	0	0	2.5	3.5	2.66667	0	2.8	4	0
883	majority	Croatian-Serbian context	high school	1st grade of high school	16	3	2	1	3	3	3	1	4	3	1	3	3	4	4	4	10	5	0	0	1	0	0	0	0	0	2	3	3	3	3	0	1	0	0	0	1	1	1.5	2	3.66667	1	2.8	5	3
884	majority	Croatian-Serbian context	high school	1st grade of high school	16	3	3	2	3	2	3	1	3	1	1	3	2	3	2	2	10	5	1	0	1	0	0	0	1	1	2	3	2	3	3	0	0	0	1	1	1	1	2.5	2	2.66667	4	2.6	5	4
885	majority	Croatian-Serbian context	high school	1st grade of high school	16	3	2	2	4	4	1	1	4	4	4	4	4	4	2	3	10	5	0	0	0	0	0	0	0	1	2	2	2	2	3	0	0	0	0	0	0	0	2	1	3.33333	1	2.2	5	0
886	majority	Croatian-Serbian context	high school	1st grade of high school	16	4	4	4	4	4	3	3	4	2	1	#NULL!	2	4	2	1	5	5	0	0	1	0	0	0	0	0	2	3	2	2	2	0	0	0	0	0	0	0	4	3	#NULL!	1	2.2	0	0
887	majority	Croatian-Serbian context	high school	1st grade of high school	16	3	3	2	4	3	2	2	3	3	3	2	3	3	#NULL!	3	10	5	1	0	1	0	0	0	1	0	2	2	2	2	3	0	1	0	0	0	1	1	2.5	2	#NULL!	3	2.2	5	3
888	majority	Croatian-Serbian context	high school	1st grade of high school	15	2	3	2	2	2	1	1	2	2	4	2	#NULL!	#NULL!	#NULL!	#NULL!	10	5	0	0	0	0	0	0	1	0	#NULL!	#NULL!	#NULL!	#NULL!	#NULL!	0	1	1	1	1	1	1	2.5	1	#NULL!	1	#NULL!	5	6
889	majority	Croatian-Serbian context	high school	1st grade of high school	16	3	2	2	2	2	1	1	1	2	4	4	4	4	3	4	8	3	0	0	0	0	0	0	0	0	4	3	3	3	4	1	0	1	1	0	0	1	2	1	3.66667	0	3.4	5	4
890	majority	Croatian-Serbian context	high school	1st grade of high school	16	4	4	3	3	3	1	1	3	3	2	4	2	2	2	2	10	8	0	0	0	0	0	0	0	0	3	3	3	3	4	0	0	0	0	0	0	0	3.5	1	2.66667	0	3.2	2	0
891	majority	Croatian-Serbian context	high school	1st grade of high school	16	2	4	3	4	4	3	3	4	2	1	3	3	2	2	3	8	5	0	1	0	0	0	0	0	0	2	2	2	2	4	0	0	0	0	0	0	0	3.5	3	2.33333	1	2.4	3	0
892	majority	Croatian-Serbian context	high school	1st grade of high school	16	3	3	2	3	2	3	1	2	1	1	3	3	4	2	3	7	5	0	0	0	0	1	1	1	0	3	3	3	3	3	1	1	1	1	1	1	1	2.5	2	3	3	3	2	7
893	majority	Croatian-Serbian context	high school	1st grade of high school	16	1	1	1	1	1	2	2	4	1	1	2	4	4	4	4	10	0	0	0	1	0	0	0	0	1	2	2	1	3	2	1	1	1	1	1	1	1	1	2	3.33333	2	2	10	7
894	majority	Croatian-Serbian context	high school	1st grade of high school	16	1	1	1	1	1	1	1	1	1	1	3	2	4	1	2	10	0	1	1	1	1	1	1	1	1	2	2	2	2	2	1	1	1	1	1	1	1	1	1	2.66667	8	2	10	7
895	majority	Croatian-Serbian context	high school	1st grade of high school	16	3	3	4	3	4	3	3	4	4	3	4	3	4	3	4	5	5	0	0	0	0	0	0	0	0	3	3	3	3	4	0	0	0	0	0	0	0	3.5	3	3.66667	0	3.2	0	0
896	majority	Croatian-Serbian context	high school	1st grade of high school	16	3	2	2	3	3	4	4	4	4	4	2	3	3	2	3	#NULL!	#NULL!	0	0	0	0	0	0	0	0	4	4	4	4	4	0	0	0	0	0	0	0	2	4	2.33333	0	4	#NULL!	0
897	majority	Croatian-Serbian context	high school	1st grade of high school	16	3	3	3	3	4	2	1	4	4	3	4	4	4	2	3	9	9	0	0	0	0	0	0	0	0	3	3	3	4	4	0	0	0	0	0	0	0	3	1.5	3.33333	0	3.4	0	0
898	majority	Croatian-Serbian context	high school	1st grade of high school	16	3	1	1	4	4	2	1	4	4	3	1	4	3	1	2	10	4	1	0	0	0	1	0	0	0	2	2	2	2	4	1	1	1	0	0	1	0	1	1.5	1.66667	2	2.4	6	4
899	majority	Croatian-Serbian context	high school	1st grade of high school	16	3	2	3	3	3	2	2	4	4	2	3	4	4	3	4	9	5	1	1	0	1	0	0	1	0	2	3	3	4	3	0	1	1	1	1	1	1	2.5	2	3.33333	4	3	4	6
900	majority	Croatian-Serbian context	high school	1st grade of high school	15	2	2	2	3	4	4	4	4	4	4	2	3	4	4	4	10	10	#NULL!	#NULL!	0	#NULL!	0	0	0	0	4	4	4	4	4	0	0	0	0	0	0	0	2	4	3.33333	#NULL!	4	0	0
901	majority	Croatian-Serbian context	high school	1st grade of high school	17	3	2	1	2	#NULL!	2	1	3	3	3	3	3	3	3	3	8	5	0	1	0	1	0	1	1	0	2	2	2	2	2	1	1	1	0	1	1	1	1.5	1.5	3	4	2	3	6
902	majority	Croatian-Serbian context	high school	1st grade of high school	16	2	3	4	2	1	3	2	4	2	3	3	3	2	1	1	6	5	0	0	0	0	0	0	0	0	3	3	2	3	4	0	0	0	0	0	0	1	3.5	2.5	2	0	3	1	1
903	majority	Croatian-Serbian context	high school	1st grade of high school	16	3	3	2	4	4	2	2	4	3	3	3	3	3	3	4	8	5	0	0	0	0	0	0	0	0	2	3	2	2	3	0	0	0	0	0	0	0	2.5	2	3	0	2.4	3	0
904	majority	Croatian-Serbian context	high school	1st grade of high school	15	3	2	3	2	1	2	1	3	3	4	3	3	3	2	3	10	5	1	0	1	0	0	0	0	0	3	3	2	3	2	0	1	1	0	0	1	1	2.5	1.5	2.66667	2	2.6	5	4
905	majority	Croatian-Serbian context	high school	1st grade of high school	16	2	1	2	3	1	2	2	3	3	1	2	2	#NULL!	1	2	10	5	1	0	1	#NULL!	0	0	0	0	2	2	3	4	3	1	1	1	0	0	1	1	1.5	2	#NULL!	#NULL!	2.8	5	5
906	majority	Croatian-Serbian context	high school	1st grade of high school	16	1	1	1	1	1	1	1	1	4	1	4	1	4	1	3	10	5	0	0	0	0	0	0	0	0	2	2	2	3	4	0	1	0	0	0	0	1	1	1	3	0	2.6	5	2
907	majority	Croatian-Serbian context	high school	1st grade of high school	16	2	3	1	1	1	2	3	4	4	4	3	4	4	3	4	10	10	0	0	1	0	0	0	0	0	4	4	4	4	4	0	0	0	0	0	0	0	2	2.5	3.33333	1	4	0	0
908	majority	Croatian-Serbian context	high school	1st grade of high school	15	2	2	1	3	3	3	4	4	4	2	3	3	4	3	3	10	3	1	0	0	0	0	0	1	0	2	3	2	2	1	1	1	1	0	0	0	1	1.5	3.5	3.33333	2	2	7	4
909	majority	Croatian-Serbian context	high school	1st grade of high school	16	2	2	4	1	1	4	1	1	4	4	4	3	4	4	4	10	0	1	0	1	1	1	1	1	0	1	1	1	1	1	1	1	1	1	1	0	1	3	2.5	4	6	1	10	6
910	majority	Croatian-Serbian context	high school	1st grade of high school	16	3	3	3	3	3	3	1	4	4	1	4	4	4	2	4	10	5	0	0	1	0	0	0	0	0	2	2	2	2	2	0	0	0	0	0	0	1	3	2	3.33333	1	2	5	1
911	majority	Croatian-Serbian context	high school	1st grade of high school	16	2	2	2	1	3	2	1	4	3	1	2	3	1	2	2	10	0	1	1	1	1	1	1	1	1	1	1	1	2	1	1	1	1	1	1	1	1	2	1.5	1.66667	8	1.2	10	7
912	majority	Croatian-Serbian context	high school	1st grade of high school	16	3	3	2	3	3	3	2	3	3	3	3	3	3	3	3	8	8	1	0	0	0	0	0	0	0	2	2	2	2	3	0	0	0	0	0	1	0	2.5	2.5	3	1	2.2	0	1
913	majority	Croatian-Serbian context	high school	1st grade of high school	16	4	4	3	4	4	4	3	4	4	4	#NULL!	3	2	2	2	8	8	0	0	0	0	0	0	0	0	1	1	1	3	2	1	1	1	1	1	1	1	3.5	3.5	#NULL!	0	1.6	0	7
914	majority	Croatian-Serbian context	high school	1st grade of high school	16	3	3	2	3	4	4	4	4	2	2	4	4	4	4	4	10	8	0	0	0	0	0	0	0	0	2	2	2	2	2	0	0	0	0	0	0	1	2.5	4	4	0	2	2	1
915	majority	Croatian-Serbian context	high school	1st grade of high school	15	3	3	3	3	3	2	2	2	2	1	3	3	3	2	3	7	5	0	0	1	0	0	0	1	0	2	3	2	3	4	0	0	1	1	0	1	1	3	2	2.66667	2	2.8	2	4
916	majority	Croatian-Serbian context	high school	1st grade of high school	16	4	4	4	4	4	4	4	4	4	4	3	3	4	3	4	5	5	0	0	0	0	0	0	0	0	3	3	3	3	3	0	0	0	0	0	0	0	4	4	3.33333	0	3	0	0
917	majority	Croatian-Serbian context	high school	1st grade of high school	16	3	1	3	3	3	2	1	4	4	3	3	4	4	2	4	8	4	0	0	1	0	0	0	1	0	3	3	3	3	3	0	1	1	1	1	1	1	2	1.5	3	2	3	4	6
918	majority	Croatian-Serbian context	high school	1st grade of high school	16	3	3	4	4	3	3	2	4	4	4	3	3	3	2	3	10	9	0	0	0	0	0	0	0	0	2	2	3	3	4	0	0	0	0	0	0	0	3.5	2.5	2.66667	0	2.8	1	0
919	majority	Croatian-Serbian context	high school	1st grade of high school	16	3	4	4	4	4	4	3	4	4	3	4	4	4	2	4	8	8	0	0	0	0	0	0	0	0	4	3	4	4	4	0	0	0	0	0	0	1	4	3.5	3.33333	0	3.8	0	1
920	majority	Croatian-Serbian context	high school	1st grade of high school	16	1	2	1	2	1	3	2	4	4	2	4	4	4	3	4	10	10	0	0	0	0	0	0	0	0	4	3	4	4	4	0	0	0	0	0	0	0	1.5	2.5	3.66667	0	3.8	0	0
921	majority	Croatian-Serbian context	high school	1st grade of high school	16	3	2	1	3	2	3	3	3	4	4	2	4	3	3	4	8	8	0	0	0	0	0	0	0	0	4	4	4	3	3	0	0	0	0	0	0	1	1.5	3	2.66667	0	3.6	0	1
922	majority	Croatian-Serbian context	high school	1st grade of high school	16	2	1	2	4	4	3	1	3	4	2	3	3	3	1	1	5	6	0	0	0	0	0	0	0	0	2	3	3	3	4	0	0	0	0	0	1	0	1.5	2	2.33333	0	3	-1	1
923	majority	Croatian-Serbian context	high school	1st grade of high school	15	4	4	3	3	4	4	4	4	4	4	4	4	4	4	4	10	5	0	0	1	0	0	0	0	0	3	4	4	4	4	0	0	0	0	0	0	1	3.5	4	4	1	3.8	5	1
924	majority	Croatian-Serbian context	high school	1st grade of high school	16	2	2	2	3	2	1	1	2	1	1	3	3	4	2	3	10	3	1	1	1	1	0	1	1	1	3	2	2	2	3	0	1	1	1	1	1	1	2	1	3	7	2.4	7	6
925	majority	Croatian-Serbian context	high school	1st grade of high school	16	2	3	4	4	4	4	3	4	4	4	4	3	3	3	4	10	7	0	0	0	0	0	0	0	0	2	2	3	3	3	0	0	0	0	0	0	0	3.5	3.5	3.33333	0	2.6	3	0
926	majority	Croatian-Serbian context	high school	2nd grade of high school	17	2	2	2	3	4	1	1	1	1	4	3	4	4	3	2	5	5	1	0	1	1	0	0	0	0	4	3	2	4	4	0	0	0	0	0	0	0	2	1	3.33333	3	3.4	0	0
927	majority	Croatian-Serbian context	high school	2nd grade of high school	17	3	1	1	4	4	2	1	#NULL!	#NULL!	2	1	1	4	1	2	10	4	0	0	1	0	0	0	0	0	2	2	2	3	2	0	1	1	1	1	1	1	1	1.5	2	1	2.2	6	6
928	majority	Croatian-Serbian context	high school	2nd grade of high school	17	4	2	2	3	4	2	2	4	2	4	3	3	4	3	3	7	7	0	0	0	0	0	0	0	0	3	3	2	2	2	0	0	0	0	0	0	0	2	2	3.33333	0	2.4	0	0
929	majority	Croatian-Serbian context	high school	2nd grade of high school	17	2	2	3	4	4	2	2	4	3	3	3	4	4	4	4	10	7	0	0	0	0	0	0	0	0	3	4	4	3	4	0	0	0	0	0	0	1	2.5	2	3.66667	0	3.6	3	1
930	majority	Croatian-Serbian context	high school	2nd grade of high school	16	3	2	3	3	3	3	3	3	4	4	2	#NULL!	2	1	2	3	5	0	0	0	0	0	0	0	0	2	2	2	2	2	0	0	0	0	0	0	0	2.5	3	1.66667	0	2	-2	0
931	majority	Croatian-Serbian context	high school	2nd grade of high school	17	3	3	4	3	4	3	2	4	1	4	2	4	4	4	3	7	5	0	0	0	0	0	0	0	0	2	2	3	4	2	1	1	1	1	1	1	#NULL!	3.5	2.5	3.33333	0	2.6	2	#NULL!
932	majority	Croatian-Serbian context	high school	2nd grade of high school	17	3	1	2	3	3	2	2	3	3	3	2	3	3	2	3	5	5	0	0	#NULL!	0	0	0	0	0	2	2	2	3	3	0	0	0	0	0	0	0	1.5	2	2.33333	#NULL!	2.4	0	0
933	majority	Croatian-Serbian context	high school	2nd grade of high school	17	3	1	1	3	2	1	1	1	1	1	3	3	1	1	1	10	2	1	1	1	1	1	1	1	1	2	2	2	2	2	1	1	1	1	1	1	1	1	1	1.66667	8	2	8	7
934	majority	Croatian-Serbian context	high school	2nd grade of high school	17	3	4	3	3	4	1	1	4	3	4	2	2	3	1	3	10	8	0	0	0	0	0	0	0	0	4	4	4	4	4	0	1	0	0	0	0	0	3.5	1	2	0	4	2	1
935	majority	Croatian-Serbian context	high school	2nd grade of high school	17	2	3	2	2	3	2	2	3	3	1	#NULL!	2	3	2	2	10	5	0	1	1	1	0	0	1	0	2	2	2	2	2	0	1	0	0	1	1	1	2.5	2	#NULL!	4	2	5	4
936	majority	Croatian-Serbian context	high school	2nd grade of high school	17	3	2	3	3	3	3	2	4	4	4	4	3	3	2	3	8	7	0	0	0	0	0	0	0	0	2	3	3	4	4	0	0	0	0	0	0	0	2.5	2.5	3	0	3.2	1	0
937	majority	Croatian-Serbian context	high school	2nd grade of high school	17	4	4	2	4	4	2	1	4	4	4	2	3	3	3	3	5	5	0	0	0	0	0	0	0	0	3	3	3	3	3	0	0	0	0	0	0	0	3	1.5	2.66667	0	3	0	0
938	majority	Croatian-Serbian context	high school	2nd grade of high school	17	2	2	1	2	2	1	1	3	2	1	1	3	3	1	2	8	3	0	0	1	0	0	0	0	0	2	2	2	2	2	0	0	0	0	0	0	1	1.5	1	1.66667	1	2	5	1
939	majority	Croatian-Serbian context	high school	3rd grade of high school	18	4	3	3	4	4	3	3	4	2	2	3	3	3	3	3	10	8	0	0	0	0	0	0	0	0	3	2	3	3	3	0	0	0	0	0	1	1	3	3	3	0	2.8	2	2
940	majority	Croatian-Serbian context	high school	3rd grade of high school	18	3	2	3	4	4	3	3	3	4	4	3	3	2	1	3	9	8	0	0	0	0	0	0	1	0	2	2	2	3	2	0	1	0	0	0	0	0	2.5	3	2	1	2.2	1	1
941	majority	Croatian-Serbian context	high school	3rd grade of high school	17	3	3	3	2	2	4	4	3	3	2	3	3	3	3	3	8	5	1	0	0	0	0	0	0	0	2	2	2	4	4	0	1	0	0	1	1	0	3	4	3	1	2.8	3	3
942	majority	Croatian-Serbian context	high school	3rd grade of high school	18	1	2	1	4	1	3	3	2	3	4	2	2	2	2	3	5	5	0	0	0	0	0	0	0	0	2	3	2	2	2	0	0	0	0	0	0	0	1.5	3	2	0	2.2	0	0
943	majority	Croatian-Serbian context	high school	3rd grade of high school	18	2	4	3	4	2	3	2	3	4	3	4	3	2	1	2	10	7	0	0	0	0	0	0	0	0	2	2	2	2	2	0	0	0	0	0	#NULL!	1	3.5	2.5	2.33333	0	2	3	#NULL!
944	majority	Croatian-Serbian context	high school	3rd grade of high school	18	1	2	2	3	2	2	1	3	2	4	1	2	4	3	4	8	4	1	1	1	0	0	0	1	0	2	2	2	3	3	0	1	1	1	1	1	1	2	1.5	2.66667	4	2.4	4	6
945	majority	Croatian-Serbian context	high school	3rd grade of high school	17	3	3	3	4	4	3	3	4	4	2	3	4	3	3	4	7	7	0	0	0	0	0	0	0	0	4	3	4	4	4	0	0	0	0	0	0	1	3	3	3	0	3.8	0	1
946	majority	Croatian-Serbian context	high school	3rd grade of high school	18	2	1	2	3	3	3	2	4	4	1	2	3	2	1	1	10	6	0	0	0	0	0	0	1	0	2	3	2	2	2	0	0	0	0	0	0	1	1.5	2.5	1.66667	1	2.2	4	1
947	majority	Croatian-Serbian context	high school	3rd grade of high school	17	2	3	3	2	2	3	3	4	4	2	4	4	1	1	1	5	5	#NULL!	#NULL!	#NULL!	#NULL!	#NULL!	#NULL!	#NULL!	#NULL!	2	2	2	2	2	0	0	0	0	0	0	0	3	3	2	#NULL!	2	0	0
948	majority	Croatian-Serbian context	high school	3rd grade of high school	18	4	4	4	4	4	3	2	3	4	4	4	3	2	3	4	10	8	0	0	0	0	0	0	0	0	4	3	3	3	3	0	1	0	0	0	1	0	4	2.5	3	0	3.2	2	2
949	majority	Croatian-Serbian context	high school	3rd grade of high school	18	2	3	3	3	3	1	1	1	4	4	3	3	4	3	3	10	2	1	1	1	1	1	0	1	0	2	2	2	2	1	1	1	1	1	1	1	1	3	1	3.33333	6	1.8	8	7
950	majority	Croatian-Serbian context	high school	3rd grade of high school	18	2	3	3	3	3	3	1	3	2	4	3	3	3	3	3	10	5	0	0	1	0	0	0	1	1	4	3	3	3	4	0	0	0	0	1	0	1	3	2	3	3	3.4	5	2
951	majority	Croatian-Serbian context	high school	3rd grade of high school	17	4	4	4	2	4	4	4	4	4	2	4	3	4	1	2	5	5	0	0	0	0	0	0	0	0	3	3	4	4	4	0	0	0	0	0	0	0	4	4	3	0	3.6	0	0
952	majority	Croatian-Serbian context	high school	3rd grade of high school	18	4	2	3	3	4	3	3	4	4	2	3	3	2	2	2	10	7	0	0	0	0	0	0	0	0	1	4	4	4	4	0	0	0	0	0	0	1	2.5	3	2.33333	0	3.4	3	1
953	majority	Croatian-Serbian context	high school	3rd grade of high school	18	4	3	4	4	4	2	1	2	2	2	4	4	2	2	3	9	6	0	0	0	0	1	0	0	0	2	2	2	2	2	0	0	0	0	0	0	0	3.5	1.5	2.66667	1	2	3	0
954	majority	Croatian-Serbian context	high school	3rd grade of high school	18	3	3	2	4	4	3	3	4	3	1	3	4	4	3	4	5	5	0	0	1	0	0	0	0	0	2	3	3	3	3	0	0	0	0	0	0	1	2.5	3	3.33333	1	2.8	0	1
955	majority	Croatian-Serbian context	high school	3rd grade of high school	19	3	3	2	3	3	3	2	3	2	1	3	3	3	2	3	9	5	1	0	1	0	0	0	0	0	2	1	2	2	1	0	1	0	0	0	1	1	2.5	2.5	2.66667	2	1.6	4	3
956	majority	Croatian-Serbian context	high school	3rd grade of high school	17	3	4	3	4	3	3	3	4	4	4	4	3	4	2	3	10	10	0	0	0	0	0	0	0	0	3	3	2	3	2	1	0	0	0	0	0	0	3.5	3	3.33333	0	2.6	0	1
957	majority	Croatian-Serbian context	high school	3rd grade of high school	18	2	3	3	4	4	3	3	4	4	3	3	3	4	3	4	9	5	0	1	0	0	0	0	1	0	2	2	2	3	3	0	1	0	0	0	1	0	3	3	3.33333	2	2.4	4	2
958	majority	Croatian-Serbian context	high school	3rd grade of high school	18	3	2	2	4	4	3	1	4	4	1	1	3	#NULL!	1	1	9	5	0	0	1	0	0	0	0	0	2	3	4	4	4	0	0	0	0	0	1	1	2	2	#NULL!	1	3.4	4	2
959	majority	Croatian-Serbian context	high school	3rd grade of high school	17	3	3	3	3	3	2	1	#NULL!	2	1	2	3	4	3	4	10	5	0	1	1	1	1	1	1	0	2	3	3	3	3	0	1	0	0	0	1	1	3	1.5	3	6	2.8	5	3
960	majority	Croatian-Serbian context	high school	3rd grade of high school	18	3	2	2	4	4	3	3	3	4	1	4	3	2	3	3	10	8	0	0	1	0	0	0	0	0	2	2	3	3	4	0	0	0	0	0	1	0	2	3	3	1	2.8	2	1
961	majority	Croatian-Serbian context	high school	3rd grade of high school	17	3	2	3	3	3	2	2	3	3	2	2	4	4	2	2	8	5	1	0	0	0	0	0	0	0	2	2	2	2	2	0	1	0	0	0	1	1	2.5	2	2.66667	1	2	3	3
962	majority	Croatian-Serbian context	high school	3rd grade of high school	17	2	2	1	3	3	2	1	4	2	1	2	3	3	2	2	10	4	0	1	0	1	0	0	1	0	2	2	2	3	3	0	1	0	1	1	1	1	1.5	1.5	2.33333	3	2.4	6	5
963	majority	Croatian-Serbian context	high school	3rd grade of high school	18	3	3	3	3	3	2	2	3	3	3	3	2	2	2	3	8	5	0	0	0	0	0	0	0	0	2	3	2	2	3	0	0	0	0	0	1	1	3	2	2.33333	0	2.4	3	2
964	majority	Croatian-Serbian context	high school	3rd grade of high school	18	2	1	2	2	1	4	4	4	4	4	2	3	2	1	1	10	10	0	0	0	0	0	0	0	0	3	3	3	3	3	0	0	0	0	0	#NULL!	0	1.5	4	1.66667	0	3	0	#NULL!
965	majority	Croatian-Serbian context	high school	3rd grade of high school	18	2	1	2	2	4	2	#NULL!	#NULL!	1	1	1	4	2	2	1	7	5	0	0	0	0	0	0	0	0	2	2	3	3	3	0	0	0	0	0	0	0	1.5	#NULL!	1.66667	0	2.6	2	0
966	majority	Croatian-Serbian context	high school	3rd grade of high school	18	3	3	4	4	3	3	3	4	4	2	3	3	4	4	4	8	8	0	0	0	0	0	0	0	0	2	2	2	2	2	0	0	0	0	0	0	0	3.5	3	3.66667	0	2	0	0
967	majority	Croatian-Serbian context	high school	3rd grade of high school	18	#NULL!	#NULL!	#NULL!	#NULL!	#NULL!	#NULL!	#NULL!	#NULL!	#NULL!	#NULL!	#NULL!	#NULL!	#NULL!	#NULL!	#NULL!	9	5	1	0	0	0	0	0	1	0	2	3	2	4	4	0	0	0	0	0	0	0	#NULL!	#NULL!	#NULL!	2	3	4	0
968	majority	Croatian-Serbian context	high school	3rd grade of high school	18	3	4	2	3	4	3	2	4	4	1	4	4	4	2	4	10	10	0	0	0	0	0	0	0	0	2	3	3	4	4	0	0	0	0	0	0	1	3	2.5	3.33333	0	3.2	0	1
969	majority	Croatian-Serbian context	high school	3rd grade of high school	18	3	2	3	3	3	2	1	4	3	1	4	4	4	3	4	10	4	0	0	1	0	0	0	0	0	3	4	4	4	3	0	0	0	0	1	1	1	2.5	1.5	3.66667	1	3.6	6	3
970	majority	Croatian-Serbian context	high school	3rd grade of high school	18	2	2	2	3	3	3	3	3	4	4	2	3	3	1	1	4	4	0	0	0	0	0	0	0	0	3	3	3	3	3	0	0	0	0	0	0	0	2	3	2	0	3	0	0
971	majority	Croatian-Serbian context	high school	3rd grade of high school	17	3	3	4	#NULL!	2	3	2	2	1	1	2	3	4	2	2	8	6	0	0	0	0	0	0	1	0	2	2	2	2	2	1	1	1	0	0	0	0	3.5	2.5	2.66667	1	2	2	3
972	majority	Croatian-Serbian context	high school	3rd grade of high school	18	2	2	4	4	4	3	3	3	2	1	2	4	3	1	3	10	6	0	1	1	1	0	0	0	0	2	2	3	3	4	0	0	0	0	0	0	1	3	3	2	3	2.8	4	1
973	majority	Croatian-Serbian context	high school	3rd grade of high school	17	3	3	3	3	3	3	3	4	4	3	4	3	3	2	3	8	8	0	0	0	0	0	0	0	0	3	3	3	4	4	0	0	0	0	0	0	1	3	3	3	0	3.4	0	1
974	majority	Croatian-Serbian context	high school	3rd grade of high school	18	2	1	2	2	3	3	2	4	4	1	2	3	3	#NULL!	3	6	5	#NULL!	#NULL!	1	1	0	0	1	0	3	3	3	3	2	#NULL!	#NULL!	#NULL!	#NULL!	#NULL!	#NULL!	#NULL!	1.5	2.5	#NULL!	#NULL!	2.8	1	#NULL!
975	majority	Croatian-Serbian context	high school	3rd grade of high school	18	4	2	3	3	4	3	3	4	3	4	3	2	2	3	3	10	8	0	0	0	0	0	0	1	0	2	2	2	2	2	0	0	0	0	0	0	1	2.5	3	2.66667	1	2	2	1
976	majority	Croatian-Czech context	high school	2nd grade of high school	17	4	3	3	4	4	2	2	4	4	4	3	3	3	4	4	7	9	0	0	0	0	0	0	0	0	2	4	4	4	4	0	0	0	0	0	0	#NULL!	3	2	3.33333	0	3.6	-2	#NULL!
977	majority	Croatian-Czech context	high school	2nd grade of high school	17	4	4	4	4	4	2	1	4	1	1	4	4	4	4	4	10	10	0	0	0	0	0	0	0	0	3	3	3	3	4	0	0	0	0	0	0	0	4	1.5	4	0	3.2	0	0
978	majority	Croatian-Czech context	high school	2nd grade of high school	17	4	4	4	4	4	4	4	4	4	4	4	3	4	4	4	5	5	0	0	0	0	0	0	0	0	3	3	3	3	3	0	0	0	0	0	0	0	4	4	4	0	3	0	0
979	majority	Croatian-Czech context	high school	2nd grade of high school	17	3	3	3	3	3	3	3	4	4	4	3	3	3	3	3	5	5	0	0	0	0	0	0	0	0	2	2	2	3	2	0	0	0	0	0	0	0	3	3	3	0	2.2	0	0
980	majority	Croatian-Czech context	high school	2nd grade of high school	17	4	4	4	4	4	4	4	4	4	4	4	4	4	3	4	10	10	0	0	0	0	0	0	0	0	4	4	3	4	3	0	0	0	0	0	0	1	4	4	3.66667	0	3.6	0	1
981	majority	Croatian-Czech context	high school	2nd grade of high school	17	4	4	3	#NULL!	4	4	4	3	#NULL!	4	4	4	3	4	4	9	7	0	0	1	0	0	0	1	0	4	3	4	4	4	0	0	0	0	0	0	1	3.5	4	3.66667	2	3.8	2	1
982	majority	Croatian-Czech context	high school	2nd grade of high school	17	4	4	4	4	4	4	4	4	4	4	4	4	4	4	4	10	10	0	0	0	0	0	0	0	0	4	4	4	4	4	0	0	0	0	0	0	0	4	4	4	0	4	0	0
983	majority	Croatian-Czech context	high school	2nd grade of high school	#NULL!	4	4	4	4	4	4	4	4	4	4	4	4	4	3	4	#NULL!	#NULL!	#NULL!	#NULL!	#NULL!	#NULL!	#NULL!	#NULL!	#NULL!	#NULL!	#NULL!	#NULL!	#NULL!	#NULL!	#NULL!	0	0	0	0	0	0	0	4	4	3.66667	#NULL!	#NULL!	#NULL!	0
984	majority	Croatian-Czech context	high school	2nd grade of high school	16	3	4	4	4	4	4	4	4	4	4	4	4	4	3	4	9	9	0	0	0	0	0	0	0	0	3	3	3	4	4	0	0	0	0	0	0	0	4	4	3.66667	0	3.4	0	0
985	majority	Croatian-Czech context	high school	2nd grade of high school	16	4	3	2	4	4	4	4	2	4	4	4	4	4	2	3	9	10	0	0	0	0	0	0	0	0	4	4	4	4	4	0	0	0	0	0	0	0	2.5	4	3.33333	0	4	-1	0
986	majority	Croatian-Czech context	high school	2nd grade of high school	17	4	3	3	4	2	1	1	4	4	4	4	4	4	1	3	10	10	0	0	0	0	0	0	0	0	4	4	4	4	4	0	0	0	0	0	0	0	3	1	3	0	4	0	0
987	majority	Croatian-Czech context	high school	2nd grade of high school	17	3	3	3	4	4	3	3	4	4	4	3	4	4	3	3	9	9	0	0	0	0	0	0	0	0	3	3	3	4	4	0	0	0	0	0	0	1	3	3	3.33333	0	3.4	0	1
988	majority	Croatian-Czech context	high school	2nd grade of high school	17	4	3	4	4	4	4	4	4	4	4	4	4	4	4	4	10	10	0	0	0	0	0	0	0	0	2	1	2	2	2	0	0	0	0	0	0	0	3.5	4	4	0	1.8	0	0
989	majority	Croatian-Czech context	high school	2nd grade of high school	16	4	3	2	4	4	4	3	4	4	3	3	4	4	3	4	7	7	0	0	0	0	0	0	0	0	2	2	2	3	3	0	0	0	0	0	0	0	2.5	3.5	3.33333	0	2.4	0	0
990	majority	Croatian-Czech context	high school	2nd grade of high school	17	3	3	2	#NULL!	4	3	3	4	4	4	3	3	3	3	3	8	7	0	0	0	0	0	0	0	0	4	3	3	3	3	0	0	0	0	0	0	0	2.5	3	3	0	3.2	1	0
991	majority	Croatian-Czech context	high school	2nd grade of high school	16	4	4	4	4	4	4	4	4	4	4	4	4	4	4	4	10	10	0	0	0	0	0	0	0	0	3	3	3	3	3	0	0	0	0	0	0	0	4	4	4	0	3	0	0
992	majority	Croatian-Czech context	high school	2nd grade of high school	17	4	4	3	4	4	3	2	4	4	4	4	4	4	4	3	5	5	0	0	0	0	0	0	0	0	2	3	3	3	2	0	0	0	0	0	0	0	3.5	2.5	4	0	2.6	0	0
993	majority	Croatian-Czech context	high school	2nd grade of high school	17	4	4	4	4	4	3	3	4	4	4	4	4	4	4	4	9	9	0	0	0	0	0	0	0	0	3	4	4	3	4	0	0	0	0	0	0	0	4	3	4	0	3.6	0	0
994	majority	Croatian-Czech context	high school	2nd grade of high school	16	4	4	4	4	#NULL!	4	4	4	4	4	4	4	4	3	4	10	8	0	0	0	0	0	0	0	0	3	4	3	3	4	0	0	0	0	0	0	1	4	4	3.66667	0	3.4	2	1
995	majority	Croatian-Czech context	high school	2nd grade of high school	17	4	3	3	4	4	3	3	4	4	4	4	3	4	3	3	5	5	0	0	0	0	0	0	0	0	3	3	3	3	3	0	0	0	0	0	0	0	3	3	3.66667	0	3	0	0
996	majority	Croatian-Czech context	high school	2nd grade of high school	17	4	4	4	4	4	4	4	4	4	3	4	4	4	4	4	9	8	0	0	0	0	0	0	0	0	2	3	3	3	3	0	0	0	0	0	0	0	4	4	4	0	2.8	1	0
997	majority	Croatian-Czech context	high school	2nd grade of high school	17	4	4	4	4	4	3	2	4	4	1	4	4	4	3	3	5	5	0	0	0	0	0	0	0	0	3	3	3	3	3	0	0	0	0	0	0	0	4	2.5	3.66667	0	3	0	0
998	majority	Croatian-Czech context	high school	2nd grade of high school	16	3	2	3	4	3	1	1	4	4	4	4	4	4	4	4	10	4	0	0	0	0	0	0	0	0	3	3	3	3	3	0	0	0	1	1	1	1	2.5	1	4	0	3	6	4
999	majority	Croatian-Czech context	high school	2nd grade of high school	17	4	4	4	4	4	4	3	4	4	4	4	4	4	4	4	9	8	0	0	0	0	0	0	0	0	3	3	3	3	3	0	0	0	0	0	0	0	4	3.5	4	0	3	1	0
1000	majority	Croatian-Czech context	high school	2nd grade of high school	16	3	4	4	#NULL!	4	4	4	3	4	4	4	4	4	4	4	7	9	0	0	0	0	0	0	0	0	3	4	4	3	4	0	0	0	0	0	0	0	4	4	4	0	3.6	-2	0
1001	majority	Croatian-Czech context	high school	2nd grade of high school	17	4	4	4	4	4	4	4	4	4	4	4	4	4	4	4	9	5	0	0	0	0	0	0	0	0	4	4	4	4	4	0	0	0	0	0	0	0	4	4	4	0	4	4	0
1002	majority	Croatian-Czech context	high school	2nd grade of high school	18	4	#NULL!	#NULL!	#NULL!	#NULL!	1	#NULL!	4	2	4	3	#NULL!	4	#NULL!	#NULL!	10	10	0	0	0	0	0	0	0	0	3	3	3	3	3	0	0	0	0	0	0	0	#NULL!	#NULL!	#NULL!	0	3	0	0
1003	minority	Croatian-Czech context	high school	4th grade of high school	19	4	4	4	4	4	4	4	4	4	4	4	4	4	4	4	10	10	0	0	0	0	0	0	0	0	2	2	2	3	2	0	0	0	0	0	0	0	4	4	4	0	2.2	0	0
1004	majority	Croatian-Czech context	high school	3rd grade of high school	18	3	3	3	4	3	2	2	4	4	3	3	4	4	4	3	9	6	0	0	0	0	0	0	0	0	#NULL!	#NULL!	#NULL!	#NULL!	#NULL!	0	0	0	0	0	0	0	3	2	3.66667	0	#NULL!	3	0
1005	majority	Croatian-Czech context	high school	3rd grade of high school	18	4	3	3	4	4	3	3	3	2	4	4	3	4	3	3	5	5	0	0	0	0	0	0	0	0	3	3	3	3	3	0	0	0	0	0	0	0	3	3	3.66667	0	3	0	0
1006	majority	Croatian-Czech context	high school	3rd grade of high school	18	4	3	3	4	4	#NULL!	#NULL!	3	4	3	4	4	4	3	4	#NULL!	#NULL!	0	0	0	0	0	0	0	0	#NULL!	#NULL!	#NULL!	#NULL!	#NULL!	0	0	0	0	0	0	0	3	#NULL!	3.66667	0	#NULL!	#NULL!	0
1007	majority	Croatian-Czech context	high school	3rd grade of high school	18	4	3	4	4	4	4	3	4	4	1	4	4	4	4	4	10	10	0	0	0	0	0	0	0	0	3	3	2	3	3	0	0	0	0	0	0	0	3.5	3.5	4	0	2.8	0	0
1008	majority	Croatian-Czech context	high school	3rd grade of high school	18	4	4	4	4	4	3	3	4	4	4	4	4	4	4	4	8	8	0	0	0	0	0	0	0	0	2	3	2	2	2	0	0	0	0	0	0	0	4	3	4	0	2.2	0	0
1009	majority	Croatian-Czech context	high school	3rd grade of high school	17	3	3	4	4	4	4	4	4	4	1	4	4	4	2	2	10	7	0	0	0	0	0	0	0	0	2	2	2	3	2	0	0	0	0	0	0	0	3.5	4	3.33333	0	2.2	3	0
1010	majority	Croatian-Czech context	high school	3rd grade of high school	17	3	4	4	4	4	4	4	3	4	3	4	4	4	3	3	8	8	0	0	0	0	0	0	0	0	3	3	3	3	3	0	0	0	0	0	0	0	4	4	3.66667	0	3	0	0
1011	majority	Croatian-Czech context	high school	3rd grade of high school	18	4	3	4	4	4	1	3	4	4	4	3	4	4	3	4	9	9	0	0	0	0	0	0	0	0	3	3	3	3	3	0	0	0	0	0	0	0	3.5	2	3.33333	0	3	0	0
1012	majority	Croatian-Czech context	high school	3rd grade of high school	18	4	3	3	4	4	3	2	4	4	4	4	4	4	3	3	8	8	0	0	0	0	0	0	0	0	2	2	2	2	2	0	0	0	0	0	0	0	3	2.5	3.66667	0	2	0	0
1013	majority	Croatian-Czech context	high school	3rd grade of high school	18	3	3	3	3	4	3	3	4	4	4	2	3	3	3	3	5	5	0	0	0	0	0	0	0	0	2	2	2	2	2	0	0	0	0	0	0	0	3	3	2.66667	0	2	0	0
1014	majority	Croatian-Czech context	high school	3rd grade of high school	18	4	3	3	4	4	3	3	4	4	4	3	3	3	4	4	7	7	0	0	0	0	0	0	0	0	3	3	3	3	3	0	0	0	0	0	0	0	3	3	3.33333	0	3	0	0
1015	majority	Croatian-Czech context	high school	3rd grade of high school	17	4	3	3	4	4	4	4	4	4	4	3	3	3	3	3	10	9	0	0	0	0	0	0	0	0	3	3	2	3	3	0	0	0	0	0	0	0	3	4	3	0	2.8	1	0
1016	majority	Croatian-Czech context	high school	3rd grade of high school	17	3	3	3	4	4	4	4	3	4	4	3	4	3	3	3	10	10	1	0	0	0	0	0	0	0	4	4	4	4	4	0	0	0	0	0	0	0	3	4	3	1	4	0	0
1017	majority	Croatian-Czech context	high school	3rd grade of high school	17	4	2	#NULL!	#NULL!	4	#NULL!	3	#NULL!	3	1	#NULL!	3	#NULL!	#NULL!	#NULL!	5	5	0	0	0	0	0	0	0	0	2	2	#NULL!	#NULL!	#NULL!	0	0	0	0	0	0	0	#NULL!	#NULL!	#NULL!	0	#NULL!	0	0
1018	majority	Croatian-Czech context	high school	3rd grade of high school	18	1	4	4	4	4	4	4	4	4	4	4	4	4	4	4	10	10	0	0	0	0	0	0	0	0	3	3	3	3	3	0	0	0	0	0	0	0	4	4	4	0	3	0	0
1019	majority	Croatian-Czech context	high school	3rd grade of high school	18	3	2	3	2	4	3	2	4	4	4	4	3	4	3	3	9	8	0	0	0	0	0	0	0	0	3	3	4	4	4	0	0	0	0	0	0	0	2.5	2.5	3.66667	0	3.6	1	0
1020	majority	Croatian-Czech context	high school	3rd grade of high school	18	4	3	3	4	4	4	4	4	4	4	4	4	4	3	3	10	9	0	0	0	0	0	0	0	0	2	2	2	3	3	0	0	0	0	0	0	0	3	4	3.66667	0	2.4	1	0
1021	majority	Croatian-Czech context	high school	3rd grade of high school	17	3	3	3	4	4	4	4	4	1	4	4	4	4	3	4	10	10	0	0	0	0	0	0	0	0	2	2	2	2	2	0	0	0	0	0	0	0	3	4	3.66667	0	2	0	0
1022	majority	Croatian-Czech context	high school	3rd grade of high school	18	4	3	3	4	4	3	3	4	4	4	4	4	4	4	4	10	10	0	0	0	0	0	0	0	0	2	3	3	3	3	0	0	0	0	0	0	0	3	3	4	0	2.8	0	0
1023	majority	Croatian-Czech context	high school	3rd grade of high school	18	4	3	3	3	4	4	4	4	4	4	3	3	4	4	4	0	10	0	0	0	0	0	0	0	0	1	1	1	4	1	0	0	0	0	0	1	1	3	4	3.66667	0	1.6	-10	2
1024	majority	Croatian-Italian context	high school	2nd grade of high school	17	2	2	2	1	1	4	4	4	4	4	4	3	3	1	1	6	6	0	0	0	0	0	0	0	0	2	2	3	4	3	0	0	0	0	0	0	0	2	4	2.66667	0	2.8	0	0
1025	majority	Croatian-Italian context	high school	2nd grade of high school	16	3	2	3	2	1	4	4	4	4	4	4	4	4	3	4	10	10	0	0	0	0	0	0	0	0	2	2	3	3	4	0	0	0	#NULL!	0	0	0	2.5	4	3.66667	0	2.8	0	#NULL!
1026	majority	Croatian-Italian context	high school	2nd grade of high school	16	3	2	3	3	3	1	1	4	3	3	2	3	3	3	3	10	9	0	0	0	1	0	0	0	0	2	2	2	2	2	0	0	0	0	1	1	0	2.5	1	2.66667	1	2	1	2
1027	majority	Croatian-Italian context	high school	2nd grade of high school	17	4	4	4	4	4	4	4	4	4	4	4	4	4	3	3	9	10	0	0	0	0	0	0	0	0	2	3	3	3	4	1	1	1	1	1	1	1	4	4	3.66667	0	3	-1	7
1028	majority	Croatian-Italian context	high school	2nd grade of high school	17	2	3	1	2	3	4	4	4	4	4	2	3	4	1	1	8	3	0	0	0	0	0	0	0	0	1	2	1	2	2	1	1	1	1	1	1	1	2	4	2.33333	0	1.6	5	7
1029	majority	Croatian-Italian context	high school	2nd grade of high school	17	4	4	4	4	4	4	4	4	4	4	4	4	4	3	2	8	6	0	0	0	0	0	0	0	0	2	4	3	3	4	0	0	0	0	0	0	0	4	4	3.66667	0	3.2	2	0
1030	majority	Croatian-Italian context	high school	2nd grade of high school	17	4	2	3	4	4	2	1	4	1	4	3	3	4	1	1	5	5	1	0	0	0	0	0	0	0	2	2	2	2	3	0	0	0	0	0	1	0	2.5	1.5	2.66667	1	2.2	0	1
1031	majority	Croatian-Italian context	high school	2nd grade of high school	16	4	3	3	4	4	4	3	4	4	4	3	4	4	4	3	5	5	0	0	0	0	0	0	0	0	2	2	4	4	4	0	0	0	0	0	0	0	3	3.5	3.66667	0	3.2	0	0
1032	majority	Croatian-Italian context	high school	2nd grade of high school	17	3	2	2	4	4	4	4	4	4	4	4	4	4	3	3	6	5	0	0	0	0	0	0	0	0	2	3	3	3	3	0	0	0	0	0	0	0	2	4	3.66667	0	2.8	1	0
1033	majority	Croatian-Italian context	high school	2nd grade of high school	16	2	1	1	2	3	4	3	4	3	4	2	2	4	3	3	6	5	0	0	0	0	0	0	0	0	2	2	3	4	2	0	0	0	0	0	0	0	1	3.5	3	0	2.6	1	0
1034	majority	Croatian-Italian context	high school	2nd grade of high school	17	2	2	1	3	3	2	2	4	4	4	4	4	4	4	4	10	4	1	0	0	1	0	0	0	0	3	3	3	3	3	0	0	1	0	1	1	1	1.5	2	4	2	3	6	4
1035	majority	Croatian-Italian context	high school	2nd grade of high school	16	3	1	1	3	2	2	1	4	4	4	2	3	4	4	3	10	0	1	1	1	1	1	0	1	1	1	1	1	2	1	1	1	0	0	1	1	1	1	1.5	3.33333	7	1.2	10	5
1036	majority	Croatian-Italian context	high school	2nd grade of high school	17	3	3	3	4	3	4	3	4	4	4	4	4	4	2	2	10	8	0	0	0	0	0	0	0	0	2	2	2	3	4	0	0	0	0	0	0	0	3	3.5	3.33333	0	2.6	2	0
1037	majority	Croatian-Italian context	high school	2nd grade of high school	17	4	3	4	4	4	4	4	4	4	4	4	4	4	3	4	7	7	0	0	0	0	0	0	0	0	3	4	3	4	4	0	0	0	0	0	0	0	3.5	4	3.66667	0	3.6	0	0
1038	majority	Croatian-Italian context	high school	2nd grade of high school	17	3	3	3	3	4	4	4	4	4	4	4	3	4	3	3	10	9	0	0	0	0	0	0	0	0	2	3	2	2	2	0	0	0	0	0	0	0	3	4	3.66667	0	2.2	1	0
1039	majority	Croatian-Italian context	high school	2nd grade of high school	#NULL!	3	2	2	3	4	2	1	1	2	3	2	3	4	1	1	2	1	0	1	1	1	0	0	0	0	2	3	1	1	4	1	1	#NULL!	1	1	1	0	2	1.5	2.33333	3	2.2	1	#NULL!
1040	majority	Croatian-Italian context	high school	2nd grade of high school	#NULL!	3	2	2	3	3	2	3	3	3	2	2	2	2	2	3	5	5	0	0	0	0	1	0	1	0	2	#NULL!	2	1	1	1	1	1	1	1	1	0	2	2.5	2	2	#NULL!	0	6
1041	majority	Croatian-Italian context	high school	2nd grade of high school	17	4	4	4	4	1	4	3	#NULL!	4	4	4	3	4	3	4	10	10	0	0	0	0	0	0	0	0	3	3	3	3	3	0	0	0	0	0	0	0	4	3.5	3.66667	0	3	0	0
1042	majority	Croatian-Italian context	high school	2nd grade of high school	17	4	2	3	4	3	2	2	4	4	4	4	2	2	3	3	9	8	0	0	0	0	0	0	0	0	2	3	3	4	4	0	0	0	0	0	0	0	2.5	2	3	0	3.2	1	0
1043	majority	Croatian-Italian context	high school	2nd grade of high school	17	4	3	4	3	2	4	4	4	4	4	3	3	4	4	3	9	7	0	0	0	0	0	0	0	0	2	3	3	3	3	0	0	0	0	0	0	0	3.5	4	3.66667	0	2.8	2	0
1044	majority	Croatian-Italian context	high school	2nd grade of high school	17	4	3	2	4	4	3	2	4	4	4	4	3	4	3	4	5	5	0	0	1	0	0	0	0	0	3	3	3	3	3	0	0	0	0	0	0	0	2.5	2.5	3.66667	1	3	0	0
1045	majority	Croatian-Italian context	high school	2nd grade of high school	17	3	2	2	3	3	2	2	4	4	4	3	3	4	3	3	5	5	0	0	0	0	0	0	0	0	2	2	2	3	3	0	0	0	0	0	0	0	2	2	3.33333	0	2.4	0	0
1046	majority	Croatian-Italian context	high school	2nd grade of high school	17	3	3	2	3	3	3	2	#NULL!	3	4	4	2	4	3	2	10	4	1	0	0	0	0	0	0	0	3	3	3	3	3	1	1	1	1	1	1	0	2.5	2.5	3.66667	1	3	6	6
1047	majority	Croatian-Italian context	high school	2nd grade of high school	17	1	4	4	4	4	4	4	4	4	4	4	4	4	4	4	10	10	0	0	0	0	0	0	0	0	4	4	4	4	4	0	0	0	0	0	0	0	4	4	4	0	4	0	0
1048	majority	Croatian-Italian context	high school	2nd grade of high school	16	4	2	3	4	4	#NULL!	1	4	4	4	4	3	4	1	3	5	5	0	0	0	0	0	0	0	0	2	2	2	2	2	0	0	0	0	0	0	0	2.5	#NULL!	3	0	2	0	0
1049	majority	Croatian-Italian context	high school	2nd grade of high school	17	2	3	#NULL!	2	2	3	3	3	4	4	2	4	3	4	3	9	7	0	0	0	0	0	0	0	0	2	2	2	2	3	0	0	0	0	0	0	0	#NULL!	3	3	0	2.2	2	0
1050	majority	Croatian-Italian context	high school	2nd grade of high school	17	3	3	#NULL!	4	4	2	1	4	4	4	4	3	4	3	2	9	8	0	0	0	0	0	0	0	0	2	2	3	3	4	0	0	0	0	0	0	0	#NULL!	1.5	3.66667	0	2.8	1	0
1051	majority	Croatian-Italian context	high school	2nd grade of high school	17	4	4	4	4	4	3	3	4	4	4	4	4	4	4	3	10	8	0	0	0	0	0	0	0	0	2	2	2	2	3	0	0	1	0	0	0	0	4	3	4	0	2.2	2	1
1052	majority	Croatian-Italian context	high school	2nd grade of high school	16	2	3	3	2	4	3	3	4	4	4	3	2	3	3	3	10	7	1	1	0	1	0	0	1	0	2	2	2	2	1	0	0	0	0	0	0	0	3	3	3	4	1.8	3	0
1053	majority	Croatian-Italian context	high school	2nd grade of high school	17	4	2	2	4	4	2	2	4	4	4	2	#NULL!	4	1	#NULL!	5	5	0	0	0	0	0	0	0	0	2	2	2	3	1	0	0	0	0	0	0	0	2	2	2.33333	0	2	0	0
1054	majority	Croatian-Italian context	high school	2nd grade of high school	16	2	1	2	2	2	2	1	2	2	4	3	2	4	1	1	7	5	0	1	0	1	0	0	0	0	2	2	2	2	2	0	0	0	1	1	0	0	1.5	1.5	2.66667	2	2	2	2
1055	majority	Croatian-Italian context	high school	2nd grade of high school	17	3	2	4	3	3	3	2	3	3	1	3	4	3	2	2	5	5	0	0	0	0	0	0	0	0	2	2	2	3	3	0	0	0	0	0	0	0	3	2.5	2.66667	0	2.4	0	0
1056	majority	Croatian-Italian context	high school	2nd grade of high school	17	4	4	4	4	4	4	4	4	4	4	4	3	4	3	2	6	6	0	0	0	0	0	0	0	0	3	2	4	4	2	0	0	0	0	0	0	0	4	4	3.66667	0	3	0	0
1057	majority	Croatian-Italian context	high school	2nd grade of high school	17	4	3	3	4	4	4	3	4	4	4	3	1	4	4	1	10	10	0	0	0	0	0	0	0	0	3	3	3	4	4	0	0	0	0	0	0	0	3	3.5	3.66667	0	3.4	0	0
1058	majority	Croatian-Italian context	high school	2nd grade of high school	18	2	2	2	3	3	1	1	4	4	4	2	2	4	3	3	10	5	0	0	0	0	0	0	#NULL!	#NULL!	2	2	2	2	2	#NULL!	#NULL!	#NULL!	#NULL!	#NULL!	#NULL!	#NULL!	2	1	3	#NULL!	2	5	#NULL!
1059	majority	Croatian-Italian context	high school	2nd grade of high school	16	4	2	2	#NULL!	4	3	2	4	4	4	4	4	4	3	4	10	10	0	0	0	0	0	0	0	0	3	4	4	4	4	0	0	0	0	0	0	0	2	2.5	3.66667	0	3.8	0	0
1060	majority	Croatian-Italian context	high school	2nd grade of high school	17	4	3	4	4	4	4	4	4	4	4	3	3	4	2	3	7	7	0	0	0	0	0	0	0	0	2	2	2	3	3	0	0	0	0	0	0	0	3.5	4	3	0	2.4	0	0
1061	majority	Croatian-Italian context	high school	3rd grade of high school	18	3	2	3	3	4	3	3	3	4	4	4	3	4	4	3	5	4	0	0	0	0	0	0	0	0	4	4	4	4	4	0	0	1	0	0	1	1	2.5	3	4	0	4	1	3
1062	majority	Croatian-Italian context	high school	3rd grade of high school	18	4	4	4	4	4	4	4	4	4	4	4	4	4	2	1	5	5	0	0	0	0	0	0	0	0	3	3	3	3	3	0	0	0	0	0	0	1	4	4	3.33333	0	3	0	1
1063	majority	Croatian-Italian context	high school	3rd grade of high school	17	4	4	3	4	4	3	1	4	4	4	4	4	4	4	4	6	4	0	0	0	0	0	0	0	0	3	3	3	3	4	1	1	1	0	1	1	1	3.5	2	4	0	3.2	2	6
1064	majority	Croatian-Italian context	high school	3rd grade of high school	18	3	1	2	2	1	2	1	3	2	1	2	3	3	3	3	5	1	0	0	0	0	0	0	0	0	3	2	2	3	3	1	1	1	1	1	1	1	1.5	1.5	2.66667	0	2.6	4	7
1065	majority	Croatian-Italian context	high school	3rd grade of high school	18	4	3	4	4	4	2	2	4	4	4	3	3	4	4	2	7	7	0	0	0	0	0	0	0	0	2	2	2	2	2	0	0	0	0	1	0	1	3.5	2	3.66667	0	2	0	2
1066	majority	Croatian-Italian context	high school	3rd grade of high school	18	2	2	1	3	4	3	3	4	1	4	3	#NULL!	4	2	1	8	7	0	0	0	0	0	0	0	0	3	3	3	3	3	1	1	0	#NULL!	#NULL!	0	1	1.5	3	3	0	3	1	#NULL!
1067	majority	Croatian-Italian context	high school	3rd grade of high school	18	3	3	3	3	3	3	2	3	4	4	4	4	4	2	2	8	5	0	0	0	0	0	0	0	0	2	1	2	1	1	0	0	0	0	0	0	0	3	2.5	3.33333	0	1.4	3	0
1068	majority	Croatian-Italian context	high school	3rd grade of high school	18	4	1	1	#NULL!	2	3	2	4	#NULL!	4	2	2	4	2	3	6	5	0	0	0	0	0	0	0	1	2	2	2	2	2	0	0	0	0	0	0	0	1	2.5	2.66667	1	2	1	0
1069	majority	Croatian-Italian context	high school	3rd grade of high school	18	3	3	4	4	3	1	1	4	4	4	4	4	4	2	2	10	7	0	0	0	0	0	0	0	1	2	2	2	1	1	0	0	0	0	0	0	1	3.5	1	3.33333	1	1.6	3	1
1070	majority	Croatian-Italian context	high school	3rd grade of high school	17	4	3	4	2	4	3	2	4	4	4	4	4	4	4	4	10	10	0	0	0	0	0	0	0	0	4	4	3	4	3	0	0	0	0	0	0	0	3.5	2.5	4	0	3.6	0	0
1071	majority	Croatian-Italian context	high school	3rd grade of high school	17	4	4	4	4	4	4	2	4	4	4	4	2	3	2	1	8	7	0	0	0	0	0	0	0	0	3	3	3	3	3	0	0	0	0	0	0	0	4	3	3	0	3	1	0
1072	majority	Croatian-Italian context	high school	3rd grade of high school	18	3	3	3	3	3	3	3	4	3	1	3	3	3	3	3	8	7	0	0	0	0	0	0	0	0	2	2	2	2	2	0	0	0	0	0	0	0	3	3	3	0	2	1	0
1073	majority	Croatian-Italian context	high school	3rd grade of high school	17	3	3	4	3	4	4	4	1	4	4	4	4	4	2	1	8	9	0	0	0	0	0	0	0	0	2	2	2	2	4	0	0	0	0	0	0	0	3.5	4	3.33333	0	2.4	-1	0
1074	majority	Croatian-Italian context	high school	3rd grade of high school	18	4	3	3	4	4	4	3	4	4	4	4	3	4	4	#NULL!	5	5	0	0	0	0	0	0	0	0	2	2	2	2	2	0	0	0	0	0	0	0	3	3.5	4	0	2	0	0
1075	majority	Croatian-Italian context	high school	3rd grade of high school	18	4	3	4	4	1	3	2	4	4	4	4	4	4	3	3	10	10	1	0	0	0	0	0	0	0	2	3	4	4	4	0	0	0	0	0	0	0	3.5	2.5	3.66667	1	3.4	0	0
1076	majority	Croatian-Italian context	high school	3rd grade of high school	17	4	4	4	4	4	4	4	3	4	4	4	4	4	1	1	10	10	0	0	0	0	0	0	0	0	4	3	3	4	4	0	0	0	0	0	0	0	4	4	3	0	3.6	0	0
1077	majority	Croatian-Italian context	high school	3rd grade of high school	17	4	3	3	4	4	4	4	4	4	3	3	2	3	3	1	10	10	0	0	0	0	0	0	0	0	3	4	3	4	4	0	0	0	0	0	0	0	3	4	3	0	3.6	0	0
1078	majority	Croatian-Italian context	high school	3rd grade of high school	19	4	4	4	4	4	4	4	4	4	4	4	4	4	3	3	10	10	0	0	0	0	0	0	0	0	3	3	3	3	3	0	0	0	0	0	0	0	4	4	3.66667	0	3	0	0
1079	majority	Croatian-Italian context	high school	3rd grade of high school	18	3	2	2	3	4	4	3	4	4	4	3	3	4	2	2	5	5	0	0	0	0	0	0	0	0	3	3	3	3	3	0	0	0	0	0	0	0	2	3.5	3	0	3	0	0
1080	majority	Croatian-Italian context	high school	3rd grade of high school	18	4	2	2	4	4	2	2	3	4	4	3	3	3	3	3	7	5	0	0	0	0	0	0	0	0	3	3	3	4	4	0	0	0	0	0	0	0	2	2	3	0	3.4	2	0
1081	majority	Croatian-Italian context	high school	3rd grade of high school	18	3	2	2	3	3	2	1	4	4	4	3	2	4	3	3	6	4	0	0	0	0	0	0	0	0	2	2	3	3	4	0	0	0	0	0	1	1	2	1.5	3.33333	0	2.8	2	2
1082	majority	Croatian-Italian context	high school	3rd grade of high school	18	3	2	3	4	4	4	4	4	4	3	4	4	4	4	4	5	5	0	0	0	1	0	0	0	0	2	2	2	2	2	1	0	0	0	0	0	0	2.5	4	4	1	2	0	1
1083	majority	Croatian-Italian context	high school	3rd grade of high school	18	3	2	3	4	4	3	2	4	4	4	4	1	4	2	2	10	10	0	0	0	0	0	0	0	0	2	2	3	4	3	0	0	0	0	0	0	0	2.5	2.5	3.33333	0	2.8	0	0
1084	majority	Croatian-Italian context	high school	3rd grade of high school	18	4	3	4	4	4	3	3	4	4	4	4	3	4	1	1	5	5	0	0	1	0	0	0	0	0	2	2	2	2	3	0	0	0	0	0	0	0	3.5	3	3	1	2.2	0	0
1085	majority	Croatian-Italian context	high school	3rd grade of high school	17	2	3	4	4	4	4	2	4	4	4	3	3	3	1	3	10	10	0	0	0	0	1	0	0	0	2	2	2	3	3	0	0	0	0	0	0	0	3.5	3	2.33333	1	2.4	0	0
1086	majority	Croatian-Italian context	high school	3rd grade of high school	17	4	3	3	4	4	4	4	4	4	4	4	4	4	3	4	5	5	0	0	0	0	0	0	0	0	3	3	3	3	3	0	0	0	0	0	0	0	3	4	3.66667	0	3	0	0
1087	majority	Croatian-Italian context	high school	3rd grade of high school	18	4	2	1	4	4	2	1	4	4	4	3	3	4	4	3	8	8	0	0	0	0	0	0	0	0	3	3	3	3	2	0	0	0	0	0	0	0	1.5	1.5	3.66667	0	2.8	0	0
1088	majority	Croatian-Italian context	high school	3rd grade of high school	18	4	3	3	4	4	3	3	4	4	3	3	4	4	4	3	9	9	0	0	0	0	0	0	1	0	2	3	4	3	4	0	0	0	0	0	0	0	3	3	3.66667	1	3.2	0	0
1089	majority	Croatian-Italian context	high school	3rd grade of high school	17	4	4	4	4	4	4	4	4	4	4	4	4	4	2	2	7	7	0	0	0	0	0	0	0	0	3	3	3	3	3	0	0	0	0	0	0	0	4	4	3.33333	0	3	0	0
1090	majority	Croatian-Italian context	high school	3rd grade of high school	18	4	3	4	4	4	4	4	4	4	4	4	3	3	3	4	5	10	0	0	0	0	0	0	0	0	4	4	4	4	4	0	0	0	0	0	0	0	3.5	4	3.33333	0	4	-5	0
1091	majority	Croatian-Italian context	high school	3rd grade of high school	17	3	3	4	4	4	4	3	4	1	1	4	3	4	3	3	5	8	0	0	0	0	0	0	0	0	2	2	2	3	4	0	0	0	0	0	0	0	3.5	3.5	3.66667	0	2.6	-3	0
1092	majority	Croatian-Italian context	high school	3rd grade of high school	18	2	2	3	4	4	1	1	4	1	4	4	3	3	4	4	8	5	0	1	0	0	0	0	1	0	2	2	3	3	2	1	1	1	1	1	1	1	2.5	1	3.66667	2	2.4	3	7
1093	majority	Croatian-Italian context	high school	3rd grade of high school	17	4	4	4	4	4	4	4	4	4	4	4	4	4	4	4	10	10	0	0	0	0	0	0	0	0	3	3	3	3	3	0	0	0	0	0	0	0	4	4	4	0	3	0	0
1094	majority	Croatian-Italian context	high school	3rd grade of high school	17	4	4	4	3	4	4	4	3	4	4	3	4	4	3	3	9	8	0	0	0	0	0	0	0	0	4	3	3	3	3	0	0	0	0	0	0	0	4	4	3.33333	0	3.2	1	0
1095	majority	Croatian-Italian context	high school	3rd grade of high school	18	4	3	3	4	4	3	3	4	4	4	4	3	4	3	4	10	10	0	0	0	0	0	0	0	0	3	3	4	4	4	0	0	0	0	0	1	1	3	3	3.66667	0	3.6	0	2
1096	majority	Croatian-Italian context	high school	3rd grade of high school	17	4	#NULL!	3	2	4	4	4	4	4	4	3	3	4	4	3	10	10	0	0	0	0	0	0	0	0	3	3	3	4	4	0	0	0	0	0	0	0	#NULL!	4	3.66667	0	3.4	0	0
1097	majority	Croatian-Hungarian context	high school	2nd grade of high school	17	4	2	3	4	2	4	2	3	4	4	3	3	4	3	3	10	5	0	0	0	0	0	0	0	0	2	4	4	4	4	0	0	0	0	0	0	0	2.5	3	3.33333	0	3.6	5	0
1098	majority	Croatian-Hungarian context	high school	2nd grade of high school	17	3	2	3	4	#NULL!	1	1	2	3	3	#NULL!	2	4	4	4	10	0	0	1	1	1	1	0	1	0	2	1	1	1	1	1	1	1	1	1	1	1	2.5	1	#NULL!	5	1.2	10	7
1099	majority	Croatian-Hungarian context	high school	2nd grade of high school	17	3	3	3	4	4	2	2	3	3	3	3	3	3	3	3	9	7	0	0	0	0	0	0	0	0	2	2	2	3	3	0	0	0	0	1	1	0	3	2	3	0	2.4	2	2
1100	majority	Croatian-Hungarian context	high school	2nd grade of high school	17	3	2	3	3	1	4	4	4	4	4	3	3	4	3	3	10	8	0	0	0	0	0	0	0	0	2	2	2	2	3	0	0	0	0	0	0	0	2.5	4	3.33333	0	2.2	2	0
1101	majority	Croatian-Hungarian context	high school	2nd grade of high school	17	4	1	2	4	4	1	1	4	4	4	1	3	4	2	2	5	5	0	0	0	0	0	0	0	0	3	3	3	3	3	0	0	0	0	0	#NULL!	0	1.5	1	2.33333	0	3	0	#NULL!
1102	majority	Croatian-Hungarian context	high school	2nd grade of high school	17	4	4	4	4	4	4	4	4	4	4	4	4	4	4	4	9	9	0	0	0	0	0	0	0	0	3	3	3	3	3	0	0	0	0	0	0	0	4	4	4	0	3	0	0
1103	majority	Croatian-Hungarian context	high school	2nd grade of high school	17	4	3	4	4	4	1	1	4	1	4	4	4	4	4	4	10	7	0	1	0	0	0	0	0	0	3	3	3	3	4	0	0	0	0	0	0	0	3.5	1	4	1	3.2	3	0
1104	majority	Croatian-Hungarian context	high school	2nd grade of high school	17	4	1	3	4	4	2	2	4	4	4	4	4	4	3	3	8	5	0	0	0	0	0	0	0	0	3	3	3	3	3	0	0	0	0	0	0	0	2	2	3.66667	0	3	3	0
1105	majority	Croatian-Hungarian context	high school	2nd grade of high school	17	4	3	3	4	4	3	3	4	4	4	3	3	4	3	3	10	8	0	1	0	0	0	0	0	0	4	4	4	4	4	0	0	1	0	1	1	1	3	3	3.33333	1	4	2	4
1106	majority	Croatian-Hungarian context	high school	2nd grade of high school	17	3	1	1	4	4	2	1	4	4	4	1	1	4	1	1	8	#NULL!	0	0	0	0	0	0	0	0	3	3	3	3	3	0	0	0	0	0	0	0	1	1.5	2	0	3	#NULL!	0
1107	majority	Croatian-Hungarian context	high school	2nd grade of high school	17	4	2	2	4	1	2	2	3	3	3	3	3	4	2	2	10	5	0	0	0	0	0	0	0	0	2	3	3	3	2	0	0	0	0	0	0	1	2	2	3	0	2.6	5	1
1108	majority	Croatian-Hungarian context	high school	2nd grade of high school	17	4	2	2	4	4	2	4	#NULL!	4	2	1	3	4	2	2	10	5	0	0	1	0	0	0	0	0	4	4	4	4	4	0	0	0	0	0	0	1	2	3	2.33333	1	4	5	1
1109	majority	Croatian-Hungarian context	high school	2nd grade of high school	17	4	1	1	3	4	1	1	4	4	3	2	3	4	2	2	9	5	0	0	0	0	0	0	0	0	2	2	3	3	4	0	0	0	0	0	0	1	1	1	2.66667	0	2.8	4	1
1110	majority	Croatian-Hungarian context	high school	2nd grade of high school	17	4	2	2	4	4	2	#NULL!	#NULL!	4	3	2	2	4	4	4	5	5	0	0	0	0	0	0	0	0	2	3	3	4	3	0	0	0	0	0	0	0	2	#NULL!	3.33333	0	3	0	0
1111	majority	Croatian-Hungarian context	high school	2nd grade of high school	17	4	1	3	4	4	1	1	4	4	4	4	2	4	1	1	10	8	0	0	0	0	0	0	0	0	2	2	3	3	1	0	0	0	0	0	0	0	2	1	3	0	2.2	2	0
1112	majority	Croatian-Hungarian context	high school	2nd grade of high school	17	4	3	4	4	1	3	2	4	3	3	2	2	2	2	2	10	5	0	0	0	0	0	0	0	0	2	2	2	2	2	0	0	0	0	0	0	0	3.5	2.5	2	0	2	5	0
1113	majority	Croatian-Hungarian context	high school	2nd grade of high school	17	4	2	3	4	4	4	4	4	4	1	3	3	4	3	2	9	5	0	0	0	0	0	0	0	0	3	3	3	3	4	0	0	0	0	0	0	0	2.5	4	3.33333	0	3.2	4	0
1114	majority	Croatian-Hungarian context	high school	2nd grade of high school	17	3	1	1	4	4	1	1	3	4	4	1	2	3	4	4	10	0	1	1	1	1	1	1	1	1	1	1	1	1	2	1	1	1	1	1	1	1	1	1	2.66667	8	1.2	10	7
1115	majority	Croatian-Hungarian context	high school	2nd grade of high school	17	4	2	3	4	4	2	2	4	4	4	4	2	4	3	3	5	5	0	0	0	0	0	0	0	0	2	2	2	3	3	0	0	0	0	0	0	0	2.5	2	3.66667	0	2.4	0	0
1116	majority	Croatian-Hungarian context	high school	2nd grade of high school	17	3	3	4	4	4	3	3	4	4	4	3	3	4	3	3	9	5	0	0	0	0	0	0	0	0	2	2	3	2	2	0	0	0	0	0	1	0	3.5	3	3.33333	0	2.2	4	1
1117	majority	Croatian-Hungarian context	high school	2nd grade of high school	16	4	3	3	4	4	4	4	4	4	4	4	#NULL!	4	4	4	5	5	0	0	0	0	0	0	0	0	3	3	3	3	4	0	0	0	0	0	0	0	3	4	4	0	3.2	0	0
1118	majority	Croatian-Hungarian context	high school	2nd grade of high school	16	4	2	2	3	4	1	1	4	4	3	#NULL!	1	4	3	4	10	5	0	0	1	0	0	0	0	0	#NULL!	#NULL!	#NULL!	#NULL!	#NULL!	0	0	0	0	0	0	1	2	1	#NULL!	1	#NULL!	5	1
1119	majority	Croatian-Hungarian context	high school	3rd grade of high school	18	4	2	3	4	4	3	3	4	4	4	4	#NULL!	4	3	1	10	10	0	0	0	0	0	0	0	0	4	4	4	4	4	0	0	0	0	0	0	0	2.5	3	3.66667	0	4	0	0
1120	majority	Croatian-Hungarian context	high school	3rd grade of high school	18	4	2	2	3	4	2	2	3	4	4	3	#NULL!	#NULL!	2	2	10	8	0	0	0	0	0	0	0	0	3	4	4	4	4	0	1	0	#NULL!	0	0	1	2	2	#NULL!	0	3.8	2	#NULL!
1121	majority	Croatian-Hungarian context	high school	3rd grade of high school	18	3	2	2	3	3	3	3	3	3	3	2	3	4	2	2	10	7	0	0	0	0	0	0	0	0	3	#NULL!	3	4	4	0	0	0	0	0	0	1	2	3	2.66667	0	#NULL!	3	1
1122	majority	Croatian-Hungarian context	high school	3rd grade of high school	18	3	2	3	4	3	2	2	3	3	4	3	2	3	1	2	10	5	0	0	0	0	0	0	0	0	2	2	2	3	2	0	1	1	1	1	1	1	2.5	2	2.33333	0	2.2	5	6
1123	majority	Croatian-Hungarian context	high school	3rd grade of high school	17	4	3	3	4	4	3	3	4	4	4	4	4	4	4	4	5	5	0	0	0	0	0	0	0	0	3	3	3	3	3	0	0	0	0	0	1	1	3	3	4	0	3	0	2
1124	majority	Croatian-Hungarian context	high school	3rd grade of high school	19	3	1	3	4	4	2	2	3	3	4	4	3	4	3	2	6	5	0	0	0	0	0	0	0	0	2	3	3	4	4	0	0	0	0	0	0	0	2	2	3.66667	0	3.2	1	0
1125	majority	Croatian-Hungarian context	high school	3rd grade of high school	18	4	1	2	4	1	1	1	4	4	3	2	1	4	1	1	9	9	0	0	1	0	0	0	0	0	3	3	3	3	3	0	0	0	0	0	0	1	1.5	1	2.33333	1	3	0	1
1126	majority	Croatian-Hungarian context	high school	3rd grade of high school	18	4	2	1	4	4	2	2	4	4	4	4	1	4	3	3	10	10	0	0	0	0	0	0	0	0	2	3	4	4	4	0	0	0	0	0	0	0	1.5	2	3.66667	0	3.4	0	0
1127	majority	Croatian-Hungarian context	high school	3rd grade of high school	18	4	2	2	4	4	2	2	4	4	4	1	1	4	1	1	7	7	0	0	0	0	0	0	0	0	3	3	3	3	3	0	0	0	0	0	0	0	2	2	2	0	3	0	0
1128	majority	Croatian-Hungarian context	high school	3rd grade of high school	18	2	#NULL!	3	3	#NULL!	#NULL!	3	4	4	4	2	3	3	#NULL!	1	5	5	0	0	0	0	0	0	0	0	3	3	3	3	3	0	0	0	0	0	0	0	#NULL!	#NULL!	#NULL!	0	3	0	0
1129	majority	Croatian-Hungarian context	high school	3rd grade of high school	17	4	2	2	4	3	2	2	4	4	3	3	3	3	2	1	10	8	0	0	1	0	0	0	0	0	2	2	2	2	2	0	1	1	1	1	1	1	2	2	2.66667	1	2	2	6
1130	majority	Croatian-Hungarian context	high school	3rd grade of high school	18	4	1	2	3	4	1	1	3	3	4	3	2	4	2	1	10	5	0	0	0	0	0	0	0	0	2	2	2	2	2	1	1	1	1	1	1	1	1.5	1	3	0	2	5	7
1131	majority	Croatian-Hungarian context	high school	3rd grade of high school	18	4	1	1	4	4	2	1	4	4	4	1	1	2	1	1	2	5	0	0	0	0	0	0	0	0	3	3	3	3	3	0	0	0	0	0	0	0	1	1.5	1.33333	0	3	-3	0
1132	majority	Croatian-Hungarian context	high school	3rd grade of high school	18	3	2	2	3	3	2	2	3	4	4	2	3	4	2	2	9	5	1	0	0	0	0	0	0	0	2	2	2	2	2	0	0	0	0	0	0	0	2	2	2.66667	1	2	4	0
1133	majority	Croatian-Hungarian context	high school	3rd grade of high school	19	4	1	1	4	4	2	2	4	3	3	4	2	4	1	1	9	5	0	0	0	0	0	0	0	0	3	3	3	3	3	0	0	0	0	0	0	0	1	2	3	0	3	4	0
1134	majority	Croatian-Hungarian context	high school	3rd grade of high school	18	4	1	1	2	4	2	#NULL!	4	4	2	3	3	4	3	4	10	10	0	0	0	0	0	0	0	0	4	4	4	4	4	0	0	0	0	0	1	1	1	#NULL!	3.33333	0	4	0	2
1135	majority	Croatian-Hungarian context	high school	3rd grade of high school	17	3	3	3	4	4	4	4	4	4	4	3	3	3	2	3	8	8	0	0	0	0	0	0	0	0	3	3	3	3	3	0	0	0	0	0	0	0	3	4	2.66667	0	3	0	0
1136	majority	Croatian-Hungarian context	high school	3rd grade of high school	17	4	1	1	4	1	1	1	4	4	4	1	1	4	1	1	9	5	0	0	0	0	0	0	0	0	3	3	3	3	3	0	0	0	0	0	0	0	1	1	2	0	3	4	0
1137	majority	Croatian-Hungarian context	high school	3rd grade of high school	19	3	1	3	3	4	2	2	4	4	4	1	1	1	1	1	10	1	0	0	0	0	0	0	0	0	4	3	3	3	3	0	0	0	0	0	1	0	2	2	1	0	3.2	9	1
1138	majority	Croatian-Hungarian context	high school	3rd grade of high school	18	4	3	2	4	4	3	2	4	4	4	3	#NULL!	4	3	#NULL!	10	10	0	0	0	0	0	0	0	0	3	3	3	4	4	0	0	0	0	0	0	0	2.5	2.5	3.33333	0	3.4	0	0
1139	majority	Croatian-Hungarian context	high school	3rd grade of high school	18	4	2	4	4	4	3	3	4	1	1	4	4	4	4	4	10	5	0	0	0	0	0	0	0	0	4	3	3	3	3	0	0	0	0	0	0	0	3	3	4	0	3.2	5	0
1140	majority	Croatian-Hungarian context	high school	3rd grade of high school	18	4	3	3	4	4	3	3	4	1	1	4	4	4	4	4	10	5	0	0	0	0	0	0	0	0	3	3	3	3	4	0	0	0	0	0	0	0	3	3	4	0	3.2	5	0
1141	majority	Croatian-Italian context	high school	2nd grade of high school	17	4	3	4	4	4	3	2	4	4	3	4	3	4	3	3	10	9	0	0	1	0	0	0	0	0	3	3	3	3	3	0	0	0	0	0	0	0	3.5	2.5	3.66667	1	3	1	0
1142	majority	Croatian-Italian context	high school	2nd grade of high school	17	4	3	4	4	4	2	2	4	4	4	4	4	4	3	4	8	8	0	0	0	0	0	0	0	0	3	3	3	3	4	0	0	0	0	0	0	0	3.5	2	3.66667	0	3.2	0	0
1143	majority	Croatian-Italian context	high school	2nd grade of high school	17	4	4	2	4	4	4	4	4	4	4	4	3	4	4	4	10	8	0	0	0	0	0	0	0	0	4	4	4	4	4	0	0	0	0	0	0	0	3	4	4	0	4	2	0
1144	majority	Croatian-Italian context	high school	2nd grade of high school	17	4	3	4	4	4	4	4	4	4	4	4	3	4	1	1	5	5	0	0	0	0	0	0	0	0	2	2	2	2	2	0	0	0	0	0	0	0	3.5	4	3	0	2	0	0
1145	majority	Croatian-Italian context	high school	2nd grade of high school	16	4	3	3	4	4	3	2	3	4	4	4	3	3	2	2	10	9	0	0	0	0	0	0	0	0	2	2	3	3	3	0	0	0	0	0	0	1	3	2.5	3	0	2.6	1	1
1146	majority	Croatian-Italian context	high school	2nd grade of high school	16	4	4	4	4	4	4	4	4	4	4	4	4	4	3	3	10	5	0	0	0	0	0	0	0	0	3	#NULL!	#NULL!	#NULL!	3	0	0	0	0	0	0	0	4	4	3.66667	0	#NULL!	5	0
1147	majority	Croatian-Italian context	high school	2nd grade of high school	17	4	3	4	4	4	2	1	4	4	4	4	3	4	1	3	9	8	0	0	0	0	0	0	0	0	3	3	3	3	3	0	0	0	0	0	0	0	3.5	1.5	3	0	3	1	0
1148	majority	Croatian-Italian context	high school	2nd grade of high school	17	4	1	3	4	1	3	3	2	4	4	4	2	2	2	2	9	8	0	0	0	0	0	0	0	0	2	3	4	4	4	0	0	0	0	0	0	0	2	3	2.66667	0	3.4	1	0
1149	majority	Croatian-Italian context	high school	2nd grade of high school	17	4	3	4	4	4	4	3	3	4	4	4	3	3	2	2	5	8	0	0	0	0	0	0	0	0	4	3	4	4	3	0	0	0	0	0	0	0	3.5	3.5	3	0	3.6	-3	0
1150	majority	Croatian-Italian context	high school	2nd grade of high school	17	4	4	4	4	4	4	2	4	4	4	4	4	4	4	4	10	10	0	0	0	0	0	0	0	0	3	3	3	3	3	0	0	0	0	0	0	0	4	3	4	0	3	0	0
1151	majority	Croatian-Italian context	high school	2nd grade of high school	17	4	3	3	4	4	3	3	3	3	4	4	4	4	3	2	7	7	0	0	0	0	0	0	0	0	3	3	3	4	4	0	0	0	0	0	0	0	3	3	3.66667	0	3.4	0	0
1152	majority	Croatian-Italian context	high school	2nd grade of high school	16	4	2	3	4	4	2	1	4	4	4	3	4	4	2	4	8	8	0	0	0	0	0	0	0	0	4	4	4	4	4	0	0	0	0	0	0	0	2.5	1.5	3	0	4	0	0
1153	majority	Croatian-Italian context	high school	2nd grade of high school	17	4	3	3	4	4	4	2	4	4	4	4	4	4	3	2	10	10	0	0	0	0	0	0	0	0	2	3	3	3	4	0	0	0	0	0	0	0	3	3	3.66667	0	3	0	0
1154	majority	Croatian-Italian context	high school	2nd grade of high school	16	4	2	3	4	4	2	2	4	4	4	1	1	1	1	2	10	10	0	0	0	0	0	0	0	0	2	2	3	3	3	0	0	0	0	0	0	0	2.5	2	1	0	2.6	0	0
1155	majority	Croatian-Italian context	high school	2nd grade of high school	17	4	2	4	4	4	3	3	4	1	4	4	4	4	4	4	8	8	0	0	0	0	0	0	0	0	4	4	4	4	4	0	0	0	0	0	0	0	3	3	4	0	4	0	0
1156	majority	Croatian-Italian context	high school	2nd grade of high school	17	4	3	4	4	4	4	4	4	4	4	4	4	4	3	3	10	5	0	0	0	0	0	0	0	0	2	2	2	4	3	0	0	0	0	0	0	0	3.5	4	3.66667	0	2.6	5	0
1157	majority	Croatian-Italian context	high school	2nd grade of high school	17	4	2	3	2	4	2	1	4	4	4	3	3	4	3	2	10	5	0	0	0	0	0	0	0	0	2	2	2	2	3	0	0	0	0	0	0	0	2.5	1.5	3.33333	0	2.2	5	0
1158	majority	Croatian-Italian context	high school	2nd grade of high school	17	4	2	3	3	3	2	2	4	4	4	3	3	3	3	3	5	5	0	0	0	0	0	0	0	0	2	2	2	2	3	0	0	0	0	0	0	0	2.5	2	3	0	2.2	0	0
1159	majority	Croatian-Italian context	high school	2nd grade of high school	17	4	4	4	4	1	4	4	4	4	4	4	4	4	4	4	8	8	0	0	0	0	0	0	0	0	3	3	3	4	4	0	0	0	0	0	0	0	4	4	4	0	3.4	0	0
1160	majority	Croatian-Italian context	high school	3rd grade of high school	18	4	4	4	4	4	4	4	4	4	4	4	4	4	3	3	10	10	0	0	1	0	0	0	0	0	4	4	4	4	4	0	0	0	0	0	0	0	4	4	3.66667	1	4	0	0
1161	majority	Croatian-Italian context	high school	3rd grade of high school	18	4	4	4	4	1	4	4	4	4	4	4	4	4	3	3	10	9	0	0	0	0	0	0	0	0	3	4	4	4	4	0	0	0	0	0	0	0	4	4	3.66667	0	3.8	1	0
1162	majority	Croatian-Italian context	high school	3rd grade of high school	18	4	2	4	4	3	4	4	4	1	4	4	4	4	3	3	5	5	0	0	0	0	0	0	0	0	3	3	3	3	3	0	0	0	0	0	0	0	3	4	3.66667	0	3	0	0
1163	majority	Croatian-Italian context	high school	3rd grade of high school	18	3	3	4	3	4	4	4	2	3	3	2	3	4	2	2	9	5	0	0	0	0	0	0	0	0	2	2	1	3	4	0	0	0	0	0	0	0	3.5	4	2.66667	0	2.4	4	0
1164	majority	Croatian-Italian context	high school	3rd grade of high school	18	4	3	4	4	1	3	2	4	4	4	4	4	4	3	4	9	7	0	0	0	0	0	0	0	0	3	3	3	3	3	0	0	0	0	0	0	0	3.5	2.5	3.66667	0	3	2	0
1165	majority	Croatian-Italian context	high school	3rd grade of high school	17	4	3	4	4	4	3	3	4	4	4	4	3	4	3	2	10	10	0	0	0	0	0	0	0	0	2	2	2	3	2	0	0	0	0	0	0	0	3.5	3	3.66667	0	2.2	0	0
1166	majority	Croatian-Italian context	high school	3rd grade of high school	17	4	4	4	4	4	4	4	4	4	4	#NULL!	3	4	#NULL!	1	10	10	0	0	0	0	0	0	0	0	3	3	3	3	4	0	0	0	0	0	0	0	4	4	#NULL!	0	3.2	0	0
1167	majority	Croatian-Italian context	high school	3rd grade of high school	17	4	3	4	4	1	4	3	4	4	4	4	4	4	4	4	10	10	0	0	0	0	0	0	0	0	3	3	4	4	3	0	0	0	0	0	0	0	3.5	3.5	4	0	3.4	0	0
1168	majority	Croatian-Italian context	high school	3rd grade of high school	17	4	4	4	4	4	4	4	4	4	4	4	3	4	4	3	10	10	0	0	0	0	0	0	0	0	3	3	3	4	4	0	0	0	0	0	0	0	4	4	4	0	3.4	0	0
1169	majority	Croatian-Italian context	high school	3rd grade of high school	18	4	2	4	4	4	4	4	4	4	4	4	3	4	3	3	10	10	0	0	0	0	0	0	0	0	4	4	4	4	4	0	0	0	0	0	0	0	3	4	3.66667	0	4	0	0
1170	majority	Croatian-Italian context	high school	3rd grade of high school	17	4	1	3	4	4	1	1	4	4	4	3	4	4	4	4	10	10	0	0	0	0	0	0	0	0	2	2	2	2	2	0	0	0	0	0	0	0	2	1	3.66667	0	2	0	0
1171	majority	Croatian-Italian context	high school	3rd grade of high school	17	3	3	3	4	4	4	4	3	4	4	3	3	3	3	3	7	7	0	0	0	0	0	0	0	0	2	3	3	3	4	0	0	0	0	0	0	0	3	4	3	0	3	0	0
1172	majority	Croatian-Italian context	high school	3rd grade of high school	18	4	3	2	4	4	3	1	4	4	3	3	3	4	3	1	9	9	1	1	1	1	1	1	1	0	2	2	2	2	2	0	0	0	1	1	1	1	2.5	2	3.33333	7	2	0	4
1173	majority	Croatian-Italian context	high school	3rd grade of high school	18	4	4	4	4	4	4	4	4	4	4	4	4	4	3	3	10	10	0	0	0	0	0	0	0	0	3	3	3	4	4	0	0	0	0	0	0	0	4	4	3.66667	0	3.4	0	0
1174	majority	Croatian-Italian context	high school	3rd grade of high school	18	4	3	4	4	4	3	2	4	4	4	3	4	4	3	3	5	5	0	0	0	0	0	0	0	0	2	3	3	3	4	0	0	0	0	0	0	0	3.5	2.5	3.33333	0	3	0	0
1175	majority	Croatian-Italian context	high school	3rd grade of high school	18	4	3	3	4	4	4	4	4	4	4	4	4	4	3	4	10	10	0	0	0	0	0	0	0	0	3	3	3	3	4	0	0	0	0	0	0	0	3	4	3.66667	0	3.2	0	0
1176	majority	Croatian-Italian context	high school	3rd grade of high school	17	4	4	4	4	4	1	4	4	4	4	4	4	3	4	3	6	7	0	0	0	0	0	0	0	0	3	3	3	3	3	0	0	0	0	0	0	0	4	2.5	3.66667	0	3	-1	0
1177	majority	Croatian-Italian context	high school	3rd grade of high school	18	4	4	4	4	4	4	3	4	4	4	4	4	4	4	4	9	9	0	0	0	0	0	0	0	0	2	2	2	2	2	0	0	0	0	0	0	0	4	3.5	4	0	2	0	0
1178	minority	Croatian-Serbian context	elementary school	6th grade of elementary school	11	2	4	2	3	4	4	2	4	4	2	4	4	4	4	4	10	10	0	0	0	0	0	0	0	0	4	4	3	2	3	0	0	0	0	0	0	0	3	3	4	0	3.2	0	0
1179	minority	Croatian-Serbian context	elementary school	6th grade of elementary school	12	2	2	4	4	1	4	4	4	4	3	4	3	4	4	4	5	10	1	0	1	0	1	1	1	0	3	4	3	2	3	0	0	0	#NULL!	#NULL!	#NULL!	0	3	4	4	5	3	-5	#NULL!
1180	majority	Croatian-Serbian context	elementary school	6th grade of elementary school	12	3	2	3	1	4	3	4	4	1	2	3	4	3	3	4	10	4	1	1	0	1	0	1	1	0	2	1	4	3	2	#NULL!	#NULL!	#NULL!	#NULL!	#NULL!	#NULL!	#NULL!	2.5	3.5	3	5	2.4	6	#NULL!
1181	majority	Croatian-Serbian context	elementary school	6th grade of elementary school	11	2	4	4	2	4	4	4	4	4	4	4	4	4	4	4	10	5	0	0	1	0	0	0	0	0	2	3	4	4	2	0	1	1	0	0	1	1	4	4	4	1	3	5	4
1182	majority	Croatian-Serbian context	elementary school	6th grade of elementary school	12	3	3	2	1	4	4	4	4	4	4	3	4	4	4	4	10	5	1	0	1	0	0	0	0	0	3	3	4	4	4	0	1	0	0	0	1	1	2.5	4	3.66667	2	3.6	5	3
1183	majority	Croatian-Serbian context	elementary school	6th grade of elementary school	12	3	2	1	2	3	3	2	3	3	2	3	3	4	3	4	10	5	1	1	1	1	0	0	1	0	2	3	2	2	3	1	1	0	0	1	1	1	1.5	2.5	3.33333	5	2.4	5	5
1184	majority	Croatian-Serbian context	elementary school	6th grade of elementary school	13	3	#NULL!	3	4	3	2	#NULL!	4	4	4	4	3	4	4	4	5	4	0	0	0	0	0	0	0	0	2	2	3	3	4	0	0	0	0	0	0	0	#NULL!	#NULL!	4	0	2.8	1	0
1185	majority	Croatian-Serbian context	elementary school	6th grade of elementary school	12	4	4	3	4	4	4	4	4	1	4	4	1	4	1	4	10	5	1	0	1	1	0	0	1	1	3	3	3	3	3	#NULL!	#NULL!	#NULL!	0	#NULL!	#NULL!	#NULL!	3.5	4	3	5	3	5	#NULL!
1186	majority	Croatian-Serbian context	elementary school	6th grade of elementary school	12	3	2	1	4	3	3	2	4	4	1	4	4	3	4	4	10	8	1	0	1	0	0	1	1	0	3	3	3	3	3	0	1	1	1	0	1	1	1.5	2.5	3.66667	4	3	2	5
1187	majority	Croatian-Serbian context	elementary school	6th grade of elementary school	12	2	#NULL!	4	#NULL!	1	4	2	3	1	2	2	1	3	#NULL!	4	5	5	0	0	1	0	1	1	1	0	4	4	4	4	4	1	1	1	1	1	1	1	#NULL!	3	#NULL!	4	4	0	7
1188	minority	Croatian-Serbian context	elementary school	6th grade of elementary school	12	2	2	3	3	3	4	4	4	4	4	3	4	4	4	4	9	9	0	0	0	0	0	0	0	0	3	2	3	3	3	0	0	0	0	0	0	0	2.5	4	3.66667	0	2.8	0	0
1189	minority	Croatian-Serbian context	elementary school	6th grade of elementary school	11	2	#NULL!	#NULL!	2	4	4	4	4	2	2	4	4	4	3	4	10	10	#NULL!	1	0	1	0	0	1	0	2	2	2	2	1	1	1	0	0	1	1	1	#NULL!	4	3.66667	#NULL!	1.8	0	5
1190	minority	Croatian-Serbian context	elementary school	6th grade of elementary school	12	4	3	2	4	3	1	1	4	4	3	1	4	#NULL!	3	4	10	10	1	1	1	1	0	0	0	0	2	2	2	2	2	0	0	0	0	0	0	1	2.5	1	#NULL!	4	2	0	1
1191	minority	Croatian-Serbian context	elementary school	6th grade of elementary school	12	4	3	3	3	3	3	3	4	4	4	4	4	4	3	4	10	10	1	1	1	1	0	0	1	0	2	2	2	2	2	0	0	0	0	0	0	1	3	3	3.66667	5	2	0	1
1192	minority	Croatian-Serbian context	elementary school	6th grade of elementary school	11	4	3	2	4	3	4	4	4	4	4	3	4	3	3	4	10	10	1	1	0	1	0	0	1	0	3	2	3	2	2	0	0	0	0	0	0	1	2.5	4	3	4	2.4	0	1
1193	minority	Croatian-Serbian context	elementary school	6th grade of elementary school	12	4	2	4	1	4	4	4	4	4	4	4	4	4	4	4	10	10	0	0	0	0	0	0	0	0	2	2	2	3	2	0	0	0	0	0	0	0	3	4	4	0	2.2	0	0
1194	minority	Croatian-Serbian context	elementary school	6th grade of elementary school	12	3	2	1	4	2	3	3	3	3	3	3	4	4	4	4	10	10	0	1	1	1	0	0	1	0	2	2	2	3	3	0	0	1	0	0	1	1	1.5	3	3.66667	4	2.4	0	3
1195	minority	Croatian-Serbian context	elementary school	6th grade of elementary school	12	3	4	3	1	2	2	1	4	4	4	2	4	2	3	3	10	10	1	1	1	1	1	1	1	1	4	3	2	2	2	0	1	0	1	1	#NULL!	1	3.5	1.5	2.33333	8	2.6	0	#NULL!
1196	majority	Croatian-Serbian context	elementary school	6th grade of elementary school	12	3	3	2	4	4	4	4	#NULL!	4	4	3	4	4	4	4	10	10	0	0	0	0	0	0	0	0	4	3	3	2	#NULL!	0	0	0	0	0	0	1	2.5	4	3.66667	0	#NULL!	0	1
1197	majority	Croatian-Serbian context	elementary school	6th grade of elementary school	12	4	1	3	1	1	4	#NULL!	3	#NULL!	3	2	1	2	3	2	10	9	0	0	0	0	0	0	0	0	4	4	4	4	4	0	0	0	1	1	#NULL!	0	2	#NULL!	2.33333	0	4	1	#NULL!
1198	majority	Croatian-Serbian context	elementary school	6th grade of elementary school	12	4	3	3	4	4	4	3	3	4	4	4	4	3	3	4	9	5	#NULL!	0	1	0	0	0	0	0	2	3	3	2	3	0	0	1	0	0	0	1	3	3.5	3.33333	#NULL!	2.6	4	2
1199	majority	Croatian-Serbian context	elementary school	6th grade of elementary school	#NULL!	3	2	3	3	4	4	4	4	4	1	4	4	4	3	4	10	8	0	0	0	#NULL!	0	0	0	0	2	2	2	3	3	#NULL!	#NULL!	1	#NULL!	#NULL!	#NULL!	#NULL!	2.5	4	3.66667	#NULL!	2.4	2	#NULL!
1200	majority	Croatian-Serbian context	elementary school	6th grade of elementary school	12	4	4	4	4	4	3	2	3	2	1	4	#NULL!	4	3	3	10	9	1	1	1	0	0	0	0	0	4	3	3	3	3	0	0	0	0	0	1	0	4	2.5	3.66667	3	3.2	1	1
1201	majority	Croatian-Serbian context	elementary school	6th grade of elementary school	11	4	4	2	3	3	2	2	4	4	4	4	4	4	4	4	10	8	0	0	0	0	0	0	0	0	3	3	2	2	2	0	0	0	0	0	0	0	3	2	4	0	2.4	2	0
1202	majority	Croatian-Serbian context	elementary school	6th grade of elementary school	12	4	3	4	4	4	4	4	4	4	4	1	4	4	4	4	10	10	0	0	0	0	0	0	0	0	4	4	4	4	4	0	0	0	0	0	0	0	3.5	4	3	0	4	0	0
1203	majority	Croatian-Serbian context	elementary school	6th grade of elementary school	12	2	3	4	1	4	4	3	4	4	4	3	4	4	4	3	10	10	0	0	0	0	#NULL!	#NULL!	#NULL!	#NULL!	4	#NULL!	#NULL!	#NULL!	#NULL!	1	#NULL!	#NULL!	#NULL!	#NULL!	#NULL!	#NULL!	3.5	3.5	3.66667	#NULL!	#NULL!	0	#NULL!
1204	majority	Croatian-Serbian context	elementary school	6th grade of elementary school	12	3	3	3	4	4	4	2	3	3	4	3	4	4	3	3	10	5	0	0	0	0	0	0	0	0	2	3	2	3	3	0	0	0	0	0	0	0	3	3	3.33333	0	2.6	5	0
1205	majority	Croatian-Serbian context	elementary school	6th grade of elementary school	12	3	3	2	3	4	3	2	4	4	1	4	4	4	3	4	9	9	0	0	0	0	0	0	0	0	3	3	3	3	2	0	0	0	0	0	0	0	2.5	2.5	3.66667	0	2.8	0	0
1206	majority	Croatian-Serbian context	elementary school	6th grade of elementary school	12	4	4	3	4	4	3	3	3	4	2	4	4	4	4	4	10	10	1	1	1	1	1	1	1	1	4	4	4	4	4	#NULL!	#NULL!	#NULL!	#NULL!	0	#NULL!	#NULL!	3.5	3	4	8	4	0	#NULL!
1207	majority	Croatian-Serbian context	elementary school	6th grade of elementary school	12	4	4	3	2	4	#NULL!	3	4	4	4	4	4	4	3	4	5	5	0	0	0	0	1	0	0	0	3	3	3	3	3	1	1	0	0	0	1	1	3.5	#NULL!	3.66667	1	3	0	4
1208	majority	Croatian-Serbian context	elementary school	6th grade of elementary school	12	3	4	3	#NULL!	4	4	4	4	4	1	3	4	4	4	4	10	10	0	0	0	0	0	0	0	0	4	4	4	4	4	0	0	0	0	0	0	0	3.5	4	3.66667	0	4	0	0
1209	majority	Croatian-Serbian context	elementary school	6th grade of elementary school	12	4	1	#NULL!	#NULL!	4	4	4	4	4	4	4	4	4	2	3	10	10	0	0	0	0	0	0	0	0	4	4	3	2	2	0	0	0	0	0	0	1	#NULL!	4	3.33333	0	3	0	1
1210	minority	Croatian-Serbian context	elementary school	6th grade of elementary school	12	2	3	4	1	2	4	2	4	3	1	3	4	3	2	4	10	8	0	1	0	1	1	0	0	0	4	4	4	4	4	1	0	1	0	0	1	1	3.5	3	2.66667	3	4	2	4
1211	minority	Croatian-Serbian context	elementary school	6th grade of elementary school	13	2	3	4	1	1	3	1	4	2	4	4	4	4	4	4	10	8	0	1	0	1	1	0	0	1	3	4	4	3	3	#NULL!	#NULL!	0	#NULL!	#NULL!	#NULL!	#NULL!	3.5	2	4	4	3.4	2	#NULL!
1212	minority	Croatian-Serbian context	elementary school	6th grade of elementary school	11	4	4	3	2	1	2	3	1	2	3	3	4	1	2	3	10	10	1	0	1	0	1	0	1	0	2	4	2	4	4	0	0	0	0	0	0	0	3.5	2.5	2	4	3.2	0	0
1213	minority	Croatian-Serbian context	elementary school	6th grade of elementary school	11	2	3	4	1	4	4	4	4	4	4	4	4	4	4	4	8	10	0	0	0	0	0	0	0	0	3	4	3	4	4	0	0	0	0	0	0	0	3.5	4	4	0	3.6	-2	0
1214	minority	Croatian-Serbian context	elementary school	6th grade of elementary school	12	4	3	3	4	4	4	3	4	4	4	4	4	4	3	3	8	10	0	0	0	0	0	0	0	0	3	4	3	4	4	0	0	0	0	0	0	0	3	3.5	3.66667	0	3.6	-2	0
1215	minority	Croatian-Serbian context	elementary school	6th grade of elementary school	12	4	3	#NULL!	3	1	2	1	3	4	2	4	4	4	4	4	10	5	1	1	1	0	0	0	1	0	4	4	4	3	4	0	0	1	0	1	1	1	#NULL!	1.5	4	4	3.8	5	4
1216	minority	Croatian-Serbian context	elementary school	6th grade of elementary school	#NULL!	4	3	#NULL!	3	1	2	1	3	4	2	4	4	4	4	4	10	5	1	0	1	0	1	0	1	1	3	4	2	1	4	0	0	1	1	0	1	0	#NULL!	1.5	4	5	2.8	5	3
1217	minority	Croatian-Serbian context	elementary school	6th grade of elementary school	12	3	3	3	3	2	3	3	3	3	3	3	3	3	3	3	8	9	1	1	1	0	0	0	1	0	2	2	3	3	3	0	0	0	0	1	1	1	3	3	3	4	2.6	-1	3
1218	minority	Croatian-Serbian context	elementary school	6th grade of elementary school	12	3	3	2	3	3	2	2	3	3	3	3	3	3	2	3	8	8	1	1	1	0	0	0	1	0	2	2	3	3	3	0	0	0	0	0	1	1	2.5	2	2.66667	4	2.6	0	2
1219	majority	Croatian-Serbian context	elementary school	6th grade of elementary school	12	4	4	3	4	4	4	4	4	4	4	4	4	4	#NULL!	4	10	10	0	0	0	0	0	0	0	0	4	4	4	4	4	0	0	0	0	0	0	0	3.5	4	#NULL!	0	4	0	0
1220	majority	Croatian-Serbian context	elementary school	6th grade of elementary school	11	2	3	3	2	3	3	3	4	4	3	2	2	4	4	3	9	9	0	1	0	0	0	0	0	0	4	4	3	4	4	0	1	#NULL!	0	0	0	1	3	3	3.33333	1	3.8	0	#NULL!
1221	majority	Croatian-Serbian context	elementary school	6th grade of elementary school	12	2	2	1	3	4	2	1	4	3	3	4	4	3	2	4	9	3	0	0	1	0	0	0	1	1	3	3	4	4	1	0	1	1	1	0	1	1	1.5	1.5	3	3	3	6	5
1222	majority	Croatian-Serbian context	elementary school	6th grade of elementary school	12	3	2	3	4	4	3	3	4	4	4	4	#NULL!	4	3	4	5	5	0	0	0	0	0	0	0	0	3	3	4	4	4	0	0	0	0	0	0	0	2.5	3	3.66667	0	3.6	0	0
1223	majority	Croatian-Serbian context	elementary school	6th grade of elementary school	12	3	2	2	#NULL!	4	3	#NULL!	2	4	1	3	4	4	3	2	10	3	0	1	0	0	1	1	#NULL!	#NULL!	1	2	1	1	1	0	1	1	0	0	1	1	2	#NULL!	3.33333	#NULL!	1.2	7	4
1224	majority	Croatian-Serbian context	elementary school	6th grade of elementary school	12	4	3	2	3	3	3	2	4	3	3	4	4	4	4	4	10	9	0	0	0	0	0	0	0	0	4	4	4	4	4	0	0	0	0	0	0	1	2.5	2.5	4	0	4	1	1
1225	majority	Croatian-Serbian context	elementary school	6th grade of elementary school	12	2	1	2	2	4	1	1	4	1	4	3	3	4	4	4	10	5	1	1	1	0	0	0	0	0	2	2	3	3	4	0	0	1	1	1	0	1	1.5	1	3.66667	3	2.8	5	4
1226	majority	Croatian-Serbian context	elementary school	6th grade of elementary school	12	3	3	2	2	2	3	2	4	4	4	3	3	4	1	3	10	8	0	0	0	0	0	0	0	0	2	2	3	3	3	0	0	0	0	0	0	0	2.5	2.5	2.66667	0	2.6	2	0
1227	majority	Croatian-Serbian context	elementary school	6th grade of elementary school	12	4	3	4	3	4	4	4	4	4	4	4	4	4	4	4	10	10	0	0	0	0	0	0	0	0	4	4	4	4	4	0	0	0	0	0	0	0	3.5	4	4	0	4	0	0
1228	majority	Croatian-Serbian context	elementary school	7th grade of elementary school	13	2	3	1	1	3	4	4	4	1	4	4	4	4	4	4	10	10	1	1	0	0	0	1	0	1	2	2	2	3	3	0	0	0	0	0	0	1	2	4	4	4	2.4	0	1
1229	majority	Croatian-Serbian context	elementary school	7th grade of elementary school	13	3	3	4	4	4	4	3	4	4	3	4	4	4	3	4	10	5	0	0	0	0	0	0	0	0	4	4	4	3	3	1	1	0	0	1	1	1	3.5	3.5	3.66667	0	3.6	5	5
1230	majority	Croatian-Serbian context	elementary school	7th grade of elementary school	13	3	3	1	1	3	2	2	4	4	3	4	#NULL!	4	4	4	9	5	0	0	1	0	0	0	0	0	4	4	4	4	4	0	0	0	0	0	1	1	2	2	4	1	4	4	2
1231	majority	Croatian-Serbian context	elementary school	7th grade of elementary school	12	3	4	4	4	4	4	4	4	4	4	4	4	4	4	4	10	10	0	0	0	0	0	0	0	0	4	4	4	4	4	0	0	0	0	0	0	#NULL!	4	4	4	0	4	0	#NULL!
1232	majority	Croatian-Serbian context	elementary school	7th grade of elementary school	13	2	1	1	1	3	1	1	3	3	2	1	2	2	3	4	5	4	1	1	0	1	1	1	1	1	4	3	4	4	2	1	1	1	1	1	1	1	1	1	2	7	3.4	1	7
1233	majority	Croatian-Serbian context	elementary school	7th grade of elementary school	13	1	2	3	1	1	4	4	4	4	1	4	3	4	4	4	10	0	0	0	1	0	1	0	0	0	1	1	1	1	1	1	0	1	0	0	1	1	2.5	4	4	2	1	10	4
1234	majority	Croatian-Serbian context	elementary school	7th grade of elementary school	13	3	2	2	2	2	2	2	2	3	3	2	4	4	4	4	10	3	1	1	0	0	1	1	1	1	2	3	2	1	2	1	1	1	1	1	1	1	2	2	3.33333	6	2	7	7
1235	majority	Croatian-Serbian context	elementary school	7th grade of elementary school	13	3	2	3	3	3	4	4	4	2	4	3	3	3	3	3	8	7	0	0	1	0	1	0	0	0	3	3	2	#NULL!	3	0	0	1	0	0	1	1	2.5	4	3	2	#NULL!	1	3
1236	majority	Croatian-Serbian context	elementary school	7th grade of elementary school	12	2	2	3	3	4	3	2	4	4	3	3	4	4	4	4	10	10	0	0	0	0	0	0	0	0	4	4	4	4	2	0	0	0	0	0	0	0	2.5	2.5	3.66667	0	3.6	0	0
1237	majority	Croatian-Serbian context	elementary school	7th grade of elementary school	13	3	3	2	3	2	2	2	3	3	2	3	3	4	3	4	5	5	0	0	1	0	0	0	0	0	2	2	2	2	2	0	0	0	0	0	0	1	2.5	2	3.33333	1	2	0	1
1238	minority	Croatian-Serbian context	elementary school	7th grade of elementary school	12	4	2	3	4	4	3	2	4	4	4	3	4	4	3	4	10	10	0	0	0	1	0	0	0	0	4	3	3	3	3	0	0	0	0	0	0	0	2.5	2.5	3.33333	1	3.2	0	0
1239	minority	Croatian-Serbian context	elementary school	7th grade of elementary school	13	4	3	3	4	4	3	3	3	2	4	4	4	4	4	4	5	10	0	0	0	0	0	0	0	0	2	2	2	4	3	0	0	0	0	0	#NULL!	0	3	3	4	0	2.6	-5	#NULL!
1240	minority	Croatian-Serbian context	elementary school	7th grade of elementary school	13	3	4	3	3	4	3	3	4	4	4	4	4	4	3	3	10	10	0	0	0	0	0	0	0	0	3	3	2	4	3	0	0	0	0	0	0	0	3.5	3	3.66667	0	3	0	0
1241	minority	Croatian-Serbian context	elementary school	7th grade of elementary school	13	4	4	4	1	4	3	1	4	4	#NULL!	4	4	3	4	4	#NULL!	#NULL!	0	0	#NULL!	0	0	0	0	0	2	2	2	3	3	0	0	0	0	0	#NULL!	#NULL!	4	2	3.66667	#NULL!	2.4	#NULL!	#NULL!
1242	majority	Croatian-Serbian context	elementary school	3rd grade of elementary school	14	3	3	3	1	4	4	4	4	4	1	4	4	4	4	4	10	10	0	0	0	0	0	0	0	0	3	3	3	3	4	0	0	0	0	0	0	0	3	4	4	0	3.2	0	0
1243	majority	Croatian-Serbian context	elementary school	3rd grade of elementary school	14	4	3	1	4	4	4	4	4	4	4	4	4	4	4	4	10	10	0	0	0	0	0	0	0	0	4	4	4	4	4	0	0	0	0	0	0	0	2	4	4	0	4	0	0
1244	majority	Croatian-Serbian context	elementary school	3rd grade of elementary school	14	2	3	1	4	4	4	4	4	1	4	3	4	4	4	4	10	10	0	0	0	0	0	0	0	0	3	3	3	3	2	0	0	0	0	0	0	0	2	4	3.66667	0	2.8	0	0
1245	majority	Croatian-Serbian context	elementary school	3rd grade of elementary school	14	4	4	4	4	4	4	4	4	4	4	4	4	4	4	4	10	10	0	0	0	0	0	0	0	0	3	3	3	3	3	0	0	0	0	0	0	0	4	4	4	0	3	0	0
1246	majority	Croatian-Serbian context	elementary school	3rd grade of elementary school	13	2	3	3	2	4	4	4	4	4	4	4	4	3	4	4	10	8	0	0	1	0	0	0	0	0	4	4	4	4	4	0	0	0	0	0	0	0	3	4	3.66667	1	4	2	0
1247	majority	Croatian-Serbian context	elementary school	3rd grade of elementary school	#NULL!	4	2	2	4	4	3	2	4	4	2	4	4	4	4	4	5	5	1	0	0	0	0	0	0	0	4	#NULL!	3	#NULL!	4	1	0	1	0	0	1	1	2	2.5	4	1	#NULL!	0	4
1248	majority	Croatian-Serbian context	elementary school	3rd grade of elementary school	14	2	1	1	3	2	3	3	3	3	3	4	4	4	4	4	7	4	0	0	0	0	0	0	1	0	3	2	3	2	4	0	1	0	0	0	1	0	1	3	4	1	2.8	3	2
1249	majority	Croatian-Serbian context	elementary school	3rd grade of elementary school	14	2	1	1	3	4	2	1	4	3	1	3	2	1	4	4	10	0	1	0	1	1	0	0	1	0	3	3	1	1	1	1	1	1	1	1	1	1	1	1.5	2.66667	4	1.8	10	7
1250	majority	Croatian-Serbian context	elementary school	3rd grade of elementary school	13	4	3	3	2	3	3	2	3	1	2	4	3	4	3	3	5	5	0	0	0	0	0	0	0	0	3	3	2	2	1	0	0	1	0	0	0	1	3	2.5	3.66667	0	2.2	0	2
1251	majority	Croatian-Serbian context	elementary school	3rd grade of elementary school	14	3	3	4	4	4	3	2	3	1	2	4	3	4	4	4	10	5	0	0	0	0	0	0	0	0	4	4	4	3	3	0	1	1	0	0	1	1	3.5	2.5	4	0	3.6	5	4
1252	minority	Croatian-Serbian context	elementary school	3rd grade of elementary school	14	2	3	4	2	3	4	4	4	4	3	4	4	3	4	4	6	8	0	0	0	0	0	0	0	0	3	3	3	4	3	0	0	0	0	0	0	0	3.5	4	3.66667	0	3.2	-2	0
1253	minority	Croatian-Serbian context	elementary school	3rd grade of elementary school	13	2	4	3	3	4	4	3	4	4	4	4	4	4	4	4	5	5	0	0	#NULL!	0	0	0	0	0	2	3	3	3	3	0	0	0	0	0	0	1	3.5	3.5	4	#NULL!	2.8	0	1
1254	minority	Croatian-Serbian context	elementary school	3rd grade of elementary school	14	4	2	1	3	2	4	4	4	4	4	4	4	4	4	4	10	10	0	0	0	0	0	0	0	0	2	2	3	4	2	0	0	0	0	0	0	0	1.5	4	4	0	2.6	0	0
1255	minority	Croatian-Serbian context	elementary school	3rd grade of elementary school	14	3	1	2	3	4	3	3	4	2	2	3	4	3	3	4	10	10	0	1	1	0	0	0	0	0	2	2	1	3	3	0	1	1	0	0	1	1	1.5	3	3	2	2.2	0	4
1256	minority	Croatian-Serbian context	elementary school	3rd grade of elementary school	13	3	2	3	2	4	#NULL!	#NULL!	4	4	4	#NULL!	2	4	1	4	9	#NULL!	1	1	0	1	1	1	1	0	#NULL!	#NULL!	#NULL!	#NULL!	1	#NULL!	1	1	0	1	1	1	2.5	#NULL!	#NULL!	6	#NULL!	#NULL!	#NULL!
1257	minority	Croatian-Serbian context	elementary school	7th grade of elementary school	13	2	3	#NULL!	3	3	4	3	3	2	2	3	4	3	3	3	5	3	1	1	0	1	1	0	1	0	1	2	2	3	3	0	1	0	0	0	0	0	#NULL!	3.5	3	5	2.2	2	1
1258	minority	Croatian-Serbian context	elementary school	7th grade of elementary school	#NULL!	1	4	4	1	1	4	4	4	1	1	4	4	4	4	4	#NULL!	#NULL!	#NULL!	#NULL!	#NULL!	#NULL!	#NULL!	#NULL!	#NULL!	#NULL!	#NULL!	#NULL!	#NULL!	#NULL!	#NULL!	#NULL!	#NULL!	#NULL!	#NULL!	#NULL!	#NULL!	#NULL!	4	4	4	#NULL!	#NULL!	#NULL!	#NULL!
1259	minority	Croatian-Serbian context	elementary school	7th grade of elementary school	13	4	3	3	4	4	3	3	4	4	4	4	4	4	4	4	10	10	1	0	1	0	0	0	0	0	3	3	3	3	3	0	0	0	0	0	0	0	3	3	4	2	3	0	0
1260	minority	Croatian-Serbian context	elementary school	7th grade of elementary school	13	2	1	4	3	2	3	3	4	4	4	3	4	4	4	4	10	10	1	0	0	0	0	0	0	0	3	3	3	3	3	0	0	0	0	0	0	0	2.5	3	3.66667	1	3	0	0
1261	minority	Croatian-Serbian context	elementary school	7th grade of elementary school	13	3	3	2	3	3	3	2	4	4	4	3	4	4	3	4	5	5	1	0	0	0	0	0	0	0	3	3	3	4	3	0	0	0	0	0	1	0	2.5	2.5	3.33333	1	3.2	0	1
1262	minority	Croatian-Serbian context	elementary school	7th grade of elementary school	12	2	3	2	3	3	4	4	4	4	4	1	4	4	3	#NULL!	10	8	0	0	0	0	0	0	#NULL!	0	2	2	2	3	2	1	0	0	0	0	0	0	2.5	4	2.66667	#NULL!	2.2	2	1
1263	minority	Croatian-Serbian context	elementary school	7th grade of elementary school	13	2	1	3	2	3	4	4	4	4	4	2	4	2	4	4	5	5	0	0	0	0	0	0	0	0	4	2	3	3	4	0	0	0	0	0	0	0	2	4	2.66667	0	3.2	0	0
1264	majority	Croatian-Serbian context	elementary school	7th grade of elementary school	13	3	3	4	#NULL!	4	4	4	4	4	4	3	#NULL!	3	3	3	10	10	0	0	0	0	0	0	0	0	2	3	3	3	3	0	0	0	0	0	0	0	3.5	4	3	0	2.8	0	0
1265	majority	Croatian-Serbian context	elementary school	7th grade of elementary school	13	3	3	3	4	4	3	3	4	4	4	4	4	4	3	3	10	5	0	0	0	0	0	0	0	0	2	2	2	2	3	0	1	0	0	0	0	1	3	3	3.66667	0	2.2	5	2
1266	majority	Croatian-Serbian context	elementary school	7th grade of elementary school	13	1	1	2	3	2	4	4	4	4	4	2	4	4	4	4	10	10	0	0	0	0	0	0	0	0	2	3	2	#NULL!	2	0	0	0	0	0	0	0	1.5	4	3.33333	0	#NULL!	0	0
1267	majority	Croatian-Serbian context	elementary school	7th grade of elementary school	12	1	1	1	#NULL!	1	3	#NULL!	#NULL!	2	#NULL!	3	#NULL!	2	#NULL!	4	#NULL!	#NULL!	1	1	1	1	0	1	1	1	3	2	2	2	3	1	1	1	1	1	1	1	1	#NULL!	#NULL!	7	2.4	#NULL!	7
1268	minority	Croatian-Serbian context	elementary school	3rd grade of elementary school	14	4	4	4	4	4	4	4	4	1	4	4	4	4	4	4	10	7	0	1	0	0	0	0	1	1	2	2	2	2	2	0	0	0	0	0	0	0	4	4	4	3	2	3	0
1269	minority	Croatian-Serbian context	elementary school	3rd grade of elementary school	14	4	3	4	2	3	4	4	4	4	4	4	4	4	4	4	10	9	0	0	0	0	0	0	0	0	2	2	2	2	2	0	1	0	0	0	0	0	3.5	4	4	0	2	1	1
1270	minority	Croatian-Serbian context	elementary school	3rd grade of elementary school	13	3	3	3	3	#NULL!	4	4	4	4	4	4	4	4	4	4	10	10	0	0	0	0	0	0	0	0	4	3	3	4	3	0	0	0	0	0	0	0	3	4	4	0	3.4	0	0
1271	minority	Croatian-Serbian context	elementary school	3rd grade of elementary school	13	4	2	2	3	4	4	4	4	4	4	4	4	4	3	3	10	8	0	0	0	0	0	0	0	0	3	2	3	3	2	0	0	0	0	0	0	0	2	4	3.66667	0	2.6	2	0
1272	minority	Croatian-Serbian context	elementary school	3rd grade of elementary school	14	4	2	1	4	4	3	2	4	4	2	4	4	4	4	3	10	8	0	0	0	0	0	0	0	0	3	2	3	3	1	0	0	0	0	0	0	0	1.5	2.5	4	0	2.4	2	0
1273	minority	Croatian-Serbian context	elementary school	3rd grade of elementary school	14	4	2	1	4	4	3	2	4	4	2	4	4	4	4	3	10	8	0	0	0	0	0	0	0	0	3	2	3	3	1	0	0	0	0	0	0	0	1.5	2.5	4	0	2.4	2	0
1274	minority	Croatian-Serbian context	elementary school	3rd grade of elementary school	14	3	2	2	2	3	4	3	4	3	3	4	4	4	4	4	10	9	0	0	0	0	0	0	0	0	3	3	2	2	2	0	0	0	0	0	0	1	2	3.5	4	0	2.4	1	1
1275	majority	Croatian-Serbian context	elementary school	3rd grade of elementary school	14	3	3	1	2	3	4	4	4	2	4	4	4	4	4	3	8	10	0	1	1	#NULL!	1	0	#NULL!	1	4	3	3	3	3	#NULL!	0	0	0	#NULL!	0	0	2	4	4	#NULL!	3.2	-2	#NULL!
1276	majority	Croatian-Serbian context	elementary school	3rd grade of elementary school	14	3	3	#NULL!	4	3	4	4	4	4	4	4	4	4	4	4	10	4	0	0	0	0	0	0	0	0	3	3	2	2	2	0	0	0	0	0	0	#NULL!	#NULL!	4	4	0	2.4	6	#NULL!
1277	majority	Croatian-Serbian context	elementary school	3rd grade of elementary school	14	4	4	4	4	4	4	4	4	4	4	4	4	4	4	4	7	7	0	0	0	0	0	0	0	0	4	3	3	3	3	0	0	0	0	0	0	0	4	4	4	0	3.2	0	0
1278	majority	Croatian-Serbian context	elementary school	3rd grade of elementary school	13	4	4	4	4	4	1	3	4	4	3	4	4	4	4	4	9	7	0	0	0	0	0	0	0	0	4	3	3	4	4	0	0	0	0	0	0	0	4	2	4	0	3.6	2	0
1279	majority	Croatian-Serbian context	elementary school	3rd grade of elementary school	14	3	3	3	3	4	4	4	3	4	4	4	4	4	3	4	5	5	0	0	0	0	0	0	0	0	2	2	2	2	2	0	0	0	0	#NULL!	#NULL!	0	3	4	3.66667	0	2	0	#NULL!
1280	majority	Croatian-Serbian context	elementary school	3rd grade of elementary school	13	3	4	3	4	4	3	3	4	4	4	4	4	4	4	4	10	10	0	0	0	0	0	0	0	0	2	2	2	2	2	0	0	0	0	0	0	0	3.5	3	4	0	2	0	0
1281	majority	Croatian-Serbian context	elementary school	3rd grade of elementary school	14	1	1	4	2	3	1	1	2	2	#NULL!	2	2	4	4	4	5	8	1	0	0	0	1	1	1	#NULL!	4	4	4	4	4	1	1	1	1	1	1	0	2.5	1	3.33333	#NULL!	4	-3	6
1282	majority	Croatian-Serbian context	elementary school	7th grade of elementary school	13	4	4	4	4	4	3	3	4	4	4	4	4	4	3	4	10	10	0	0	0	0	0	0	0	0	4	4	4	4	4	0	0	0	0	0	0	0	4	3	3.66667	0	4	0	0
1283	majority	Croatian-Serbian context	elementary school	7th grade of elementary school	12	4	4	4	4	4	4	4	4	4	4	4	4	4	3	4	10	10	0	0	0	0	0	0	0	0	4	4	4	4	4	0	0	0	0	0	0	0	4	4	3.66667	0	4	0	0
1284	majority	Croatian-Serbian context	elementary school	7th grade of elementary school	12	3	3	4	4	4	4	4	4	4	4	3	3	3	3	4	10	10	0	0	0	0	0	0	0	0	3	3	3	3	3	0	0	0	0	0	0	0	3.5	4	3	0	3	0	0
1285	majority	Croatian-Serbian context	elementary school	7th grade of elementary school	13	3	3	4	3	4	4	4	4	4	4	4	4	4	3	4	7	7	0	0	0	0	0	0	0	0	3	3	3	3	3	0	0	0	0	0	0	0	3.5	4	3.66667	0	3	0	0
1286	majority	Croatian-Serbian context	elementary school	7th grade of elementary school	12	4	3	4	4	4	4	4	4	4	4	4	4	4	4	4	7	7	0	0	0	0	0	0	0	0	3	3	3	3	3	0	0	0	0	0	0	0	3.5	4	4	0	3	0	0
1287	majority	Croatian-Serbian context	elementary school	7th grade of elementary school	13	3	#NULL!	1	#NULL!	2	3	2	3	4	4	4	4	4	3	4	5	5	0	0	0	0	0	0	0	0	4	4	4	4	4	#NULL!	#NULL!	#NULL!	#NULL!	0	#NULL!	#NULL!	#NULL!	2.5	3.66667	0	4	0	#NULL!
1288	majority	Croatian-Serbian context	elementary school	7th grade of elementary school	12	1	4	4	3	3	4	4	3	1	3	3	4	3	4	2	10	10	0	0	0	0	0	0	0	0	4	3	4	4	4	0	0	0	#NULL!	#NULL!	#NULL!	#NULL!	4	4	3.33333	0	3.8	0	#NULL!
1289	majority	Croatian-Serbian context	elementary school	7th grade of elementary school	13	4	4	4	4	4	2	#NULL!	4	4	3	4	4	4	4	4	10	9	0	0	0	0	0	0	0	0	3	3	3	3	3	0	0	0	0	0	0	0	4	#NULL!	4	0	3	1	0
1290	minority	Croatian-Serbian context	elementary school	7th grade of elementary school	13	4	4	4	4	4	4	4	4	4	4	4	4	3	4	4	10	0	1	1	0	0	0	0	0	0	3	2	1	1	1	0	0	0	0	0	1	0	4	4	3.66667	2	1.6	10	1
1291	minority	Croatian-Serbian context	elementary school	7th grade of elementary school	13	1	#NULL!	2	2	#NULL!	4	3	3	2	2	4	3	3	3	3	10	0	1	1	1	0	1	0	1	1	1	1	4	1	1	1	1	1	1	0	1	1	#NULL!	3.5	3.33333	6	1.6	10	6
1292	minority	Croatian-Serbian context	elementary school	7th grade of elementary school	13	1	#NULL!	2	2	1	2	#NULL!	3	3	2	4	2	1	2	4	10	5	0	1	1	0	1	1	0	1	1	2	1	1	1	0	0	0	1	0	0	0	#NULL!	#NULL!	2.33333	5	1.2	5	1
1293	minority	Croatian-Serbian context	elementary school	7th grade of elementary school	13	4	4	4	1	4	4	4	4	4	4	4	4	3	3	4	10	10	0	0	0	0	0	0	0	0	3	3	4	3	2	0	0	0	0	0	0	0	4	4	3.33333	0	3	0	0
1294	minority	Croatian-Serbian context	elementary school	7th grade of elementary school	12	4	4	4	4	4	4	4	4	4	4	4	4	4	4	4	10	10	0	0	0	0	0	0	0	0	4	4	4	4	4	0	0	0	0	0	0	0	4	4	4	0	4	0	0
1295	minority	Croatian-Serbian context	elementary school	7th grade of elementary school	13	4	4	2	2	2	4	4	#NULL!	2	1	4	4	4	4	4	#NULL!	#NULL!	1	0	1	1	1	1	0	0	4	4	4	4	4	0	1	#NULL!	0	0	1	1	3	4	4	5	4	#NULL!	#NULL!
1296	minority	Croatian-Serbian context	elementary school	7th grade of elementary school	12	4	4	4	4	4	4	4	4	1	4	3	2	2	4	1	#NULL!	#NULL!	1	0	0	0	0	0	0	0	4	4	4	4	4	1	0	0	0	0	0	0	4	4	3	1	4	#NULL!	1
1297	majority	Croatian-Serbian context	elementary school	3rd grade of elementary school	14	3	3	4	3	3	3	3	4	4	4	4	4	4	3	3	10	3	0	0	0	0	0	0	0	0	3	3	4	4	1	0	0	1	0	0	0	0	3.5	3	3.66667	0	3	7	1
1298	majority	Croatian-Serbian context	elementary school	3rd grade of elementary school	13	3	3	2	3	3	3	3	3	3	4	4	4	4	3	3	10	3	0	0	0	0	0	0	0	0	3	3	2	3	1	1	0	1	0	0	1	0	2.5	3	3.66667	0	2.4	7	3
1299	majority	Croatian-Serbian context	elementary school	3rd grade of elementary school	14	4	4	4	4	4	4	4	4	4	4	4	4	4	3	3	10	10	0	0	0	0	0	0	0	0	4	4	4	4	4	0	0	0	0	0	0	0	4	4	3.66667	0	4	0	0
1300	minority	Croatian-Serbian context	elementary school	3rd grade of elementary school	14	4	4	4	4	4	4	4	4	4	4	4	4	2	4	4	1	10	0	0	1	0	0	0	0	0	1	2	1	2	4	0	1	0	0	0	0	0	4	4	3.33333	1	2	-9	1
1301	minority	Croatian-Serbian context	elementary school	3rd grade of elementary school	14	1	3	#NULL!	#NULL!	1	2	2	4	1	2	3	4	3	3	3	5	8	1	1	1	0	0	0	0	0	3	3	3	3	4	1	1	0	0	0	0	1	#NULL!	2	3	3	3.2	-3	3
1302	minority	Croatian-Serbian context	elementary school	3rd grade of elementary school	14	3	3	3	4	3	3	3	4	4	4	4	3	4	3	3	9	5	0	0	0	0	0	0	0	0	3	3	3	3	4	0	0	0	0	0	0	0	3	3	3.66667	0	3.2	4	0
1303	minority	Croatian-Serbian context	elementary school	3rd grade of elementary school	13	3	3	3	4	4	4	4	4	4	1	3	4	4	3	4	10	10	0	0	0	0	0	0	0	0	4	4	3	3	4	0	0	0	0	0	0	0	3	4	3.33333	0	3.6	0	0
1304	minority	Croatian-Serbian context	elementary school	3rd grade of elementary school	14	3	3	3	3	4	4	4	4	4	4	3	3	4	3	4	10	8	0	0	0	0	0	0	0	0	3	3	3	4	4	0	0	#NULL!	0	0	0	0	3	4	3.33333	0	3.4	2	#NULL!
1305	minority	Croatian-Serbian context	elementary school	3rd grade of elementary school	14	3	3	3	3	4	4	4	4	4	4	3	3	4	3	4	9	9	0	0	0	0	0	0	0	0	3	3	3	2	2	0	0	0	0	0	0	0	3	4	3.33333	0	2.6	0	0
1306	minority	Croatian-Serbian context	elementary school	3rd grade of elementary school	13	2	4	4	2	2	4	4	4	4	1	4	4	4	4	4	10	10	0	0	0	0	0	0	0	0	3	4	4	4	4	0	0	0	0	0	0	0	4	4	4	0	3.8	0	0
1307	minority	Croatian-Serbian context	elementary school	3rd grade of elementary school	13	3	3	4	3	3	4	4	4	4	4	4	4	4	4	4	10	10	0	0	0	0	0	0	0	0	4	4	4	4	4	0	0	0	0	0	0	0	3.5	4	4	0	4	0	0
1308	minority	Croatian-Serbian context	elementary school	3rd grade of elementary school	13	2	4	4	2	2	4	4	4	4	1	4	4	4	4	4	10	10	0	0	0	0	0	0	0	0	3	4	4	4	4	0	0	0	0	0	0	0	4	4	4	0	3.8	0	0
1309	minority	Croatian-Serbian context	elementary school	3rd grade of elementary school	14	3	4	4	4	4	4	2	3	4	4	4	3	4	2	3	10	8	1	0	0	0	0	0	0	0	3	3	3	3	3	0	0	0	0	0	1	0	4	3	3.33333	1	3	2	1
1310	majority	Croatian-Serbian context	elementary school	7th grade of elementary school	13	4	2	3	4	2	4	1	4	4	2	4	4	4	3	3	10	5	0	0	0	0	0	0	1	0	4	2	4	3	2	0	0	0	0	0	1	1	2.5	2.5	3.66667	1	3	5	2
1311	majority	Croatian-Serbian context	elementary school	7th grade of elementary school	13	4	3	1	4	3	3	3	3	4	2	3	2	3	3	3	10	5	0	0	1	0	0	0	1	0	3	4	3	3	3	0	1	1	0	1	1	1	2	3	3	2	3.2	5	5
1312	majority	Croatian-Serbian context	elementary school	7th grade of elementary school	13	3	3	1	3	1	3	2	4	1	4	4	4	4	3	4	10	5	0	0	0	0	0	0	0	0	2	2	3	3	3	0	0	0	0	0	0	1	2	2.5	3.66667	0	2.6	5	1
1313	majority	Croatian-Serbian context	elementary school	7th grade of elementary school	13	2	1	1	4	2	3	4	4	3	4	2	4	4	3	4	10	5	0	0	0	0	0	0	0	0	2	2	3	3	3	0	0	0	0	0	0	1	1	3.5	3	0	2.6	5	1
1314	majority	Croatian-Serbian context	elementary school	7th grade of elementary school	13	2	1	2	4	2	3	1	4	3	3	2	3	1	2	3	10	1	0	0	0	0	0	0	#NULL!	#NULL!	2	2	3	3	3	0	0	0	0	0	0	1	1.5	2	1.66667	#NULL!	2.6	9	1
1315	majority	Croatian-Serbian context	elementary school	7th grade of elementary school	13	2	1	2	4	2	2	1	2	3	3	2	3	3	2	3	10	2	1	1	1	1	0	0	1	1	1	2	1	2	1	0	0	0	#NULL!	#NULL!	#NULL!	1	1.5	1.5	2.33333	6	1.4	8	#NULL!
1316	majority	Croatian-Serbian context	elementary school	7th grade of elementary school	13	3	2	1	3	3	3	2	4	3	3	4	4	4	4	4	8	5	0	0	0	0	0	0	0	0	2	2	2	2	2	0	0	1	0	0	1	1	1.5	2.5	4	0	2	3	3
1317	majority	Croatian-Serbian context	elementary school	7th grade of elementary school	12	4	4	4	4	4	3	3	4	4	4	4	4	4	4	4	10	5	0	0	0	0	0	0	0	0	2	2	2	3	3	0	0	0	0	0	0	1	4	3	4	0	2.4	5	1
1318	majority	Croatian-Serbian context	elementary school	7th grade of elementary school	13	4	1	1	4	4	1	1	1	4	4	1	#NULL!	3	1	1	10	3	1	1	1	0	1	1	1	1	4	4	1	4	2	1	1	1	1	1	1	1	1	1	1.66667	7	3	7	7
1319	majority	Croatian-Serbian context	elementary school	7th grade of elementary school	13	2	2	1	3	4	1	1	3	3	3	3	4	4	3	3	10	4	1	1	0	1	0	0	0	0	4	2	1	3	4	1	1	1	1	1	1	1	1.5	1	3.33333	3	2.8	6	7
1320	majority	Croatian-Serbian context	elementary school	7th grade of elementary school	13	3	3	1	3	2	2	1	4	2	1	1	3	4	2	4	10	7	0	0	1	0	0	0	1	0	3	3	3	3	4	0	0	0	0	0	1	0	2	1.5	2.33333	2	3.2	3	1
1321	majority	Croatian-Serbian context	elementary school	7th grade of elementary school	13	3	2	1	3	2	1	1	4	4	4	3	4	4	4	4	10	5	0	1	0	0	0	0	0	0	3	4	3	2	2	0	0	0	1	1	0	1	1.5	1	3.66667	1	2.8	5	3
1322	majority	Croatian-Serbian context	elementary school	7th grade of elementary school	13	3	3	3	2	3	3	3	4	4	3	4	4	4	3	3	9	5	0	0	0	0	0	0	0	0	3	4	3	3	4	0	0	0	0	0	0	0	3	3	3.66667	0	3.4	4	0
1323	majority	Croatian-Serbian context	elementary school	7th grade of elementary school	13	2	3	1	3	4	3	4	4	2	2	3	4	3	2	3	10	5	0	0	0	0	0	0	0	0	2	4	3	3	3	0	0	0	0	0	0	0	2	3.5	2.66667	0	3	5	0
1324	majority	Croatian-Serbian context	elementary school	7th grade of elementary school	13	3	3	1	3	4	2	1	4	4	2	4	4	4	3	3	10	5	0	0	0	0	0	0	0	0	2	3	3	3	3	0	0	1	0	0	1	1	2	1.5	3.66667	0	2.8	5	3
1325	majority	Croatian-Serbian context	elementary school	7th grade of elementary school	12	4	2	4	4	4	4	4	4	4	4	3	3	2	3	4	10	9	0	0	1	0	0	0	0	0	3	3	4	2	3	0	0	0	0	0	0	0	3	4	2.66667	1	3	1	0
1326	majority	Croatian-Serbian context	elementary school	7th grade of elementary school	13	3	3	3	#NULL!	4	1	1	4	4	1	4	4	4	3	4	6	2	0	0	1	0	0	0	1	0	1	2	2	1	3	1	1	1	0	1	1	1	3	1	3.66667	2	1.8	4	6
1327	majority	Croatian-Serbian context	elementary school	7th grade of elementary school	13	3	3	3	3	4	4	4	4	4	4	4	4	3	3	3	10	10	0	0	0	0	0	0	0	0	3	3	4	4	4	0	0	0	0	0	0	0	3	4	3.33333	0	3.6	0	0
1328	majority	Croatian-Serbian context	elementary school	7th grade of elementary school	13	3	3	2	3	4	3	3	4	4	3	4	4	3	4	4	10	9	0	0	1	0	0	0	0	0	3	3	3	3	3	0	0	0	0	0	0	1	2.5	3	3.66667	1	3	1	1
1329	minority	Croatian-Serbian context	elementary school	7th grade of elementary school	13	1	4	3	4	1	4	4	4	4	4	4	4	4	4	4	5	6	0	0	0	0	0	0	0	0	3	3	4	4	3	0	0	0	0	0	0	0	3.5	4	4	0	3.4	-1	0
1330	minority	Croatian-Serbian context	elementary school	7th grade of elementary school	13	4	3	4	4	4	4	4	4	4	4	3	4	4	1	2	10	10	0	0	0	0	0	0	0	0	4	3	3	3	2	0	0	0	0	0	0	0	3.5	4	2.66667	0	3	0	0
1331	minority	Croatian-Serbian context	elementary school	7th grade of elementary school	13	3	4	4	4	4	4	4	4	4	2	4	3	4	3	2	5	10	1	0	0	0	0	0	0	0	2	3	3	3	4	#NULL!	#NULL!	#NULL!	#NULL!	0	#NULL!	#NULL!	4	4	3.66667	1	3	-5	#NULL!
1332	majority	Croatian-Serbian context	elementary school	3rd grade of elementary school	14	4	4	4	4	4	4	3	4	4	4	4	4	4	4	4	10	10	0	0	0	0	0	0	0	0	4	3	4	4	4	0	0	0	0	0	0	0	4	3.5	4	0	3.8	0	0
1333	majority	Croatian-Serbian context	elementary school	3rd grade of elementary school	14	3	3	4	3	4	3	3	4	4	4	4	3	4	3	3	10	9	0	0	0	0	0	0	0	0	2	2	3	3	3	0	0	0	0	0	0	0	3.5	3	3.66667	0	2.6	1	0
1334	majority	Croatian-Serbian context	elementary school	3rd grade of elementary school	14	3	3	3	3	3	3	3	2	3	3	3	3	4	3	4	10	8	0	0	0	0	0	0	0	0	3	4	3	3	3	0	0	0	0	0	0	0	3	3	3.33333	0	3.2	2	0
1335	minority	Croatian-Serbian context	elementary school	3rd grade of elementary school	14	3	2	3	4	4	3	3	4	4	4	3	4	4	3	4	3	9	0	0	0	0	0	0	0	0	2	2	1	2	2	0	1	0	0	0	0	0	2.5	3	3.33333	0	1.8	-6	1
1336	minority	Croatian-Serbian context	elementary school	3rd grade of elementary school	14	4	3	3	3	4	3	2	4	4	4	4	4	4	4	4	9	9	1	0	0	0	0	0	#NULL!	#NULL!	4	3	3	3	3	0	1	1	0	0	1	0	3	2.5	4	#NULL!	3.2	0	3
1337	minority	Croatian-Serbian context	elementary school	3rd grade of elementary school	13	2	2	#NULL!	4	4	4	4	4	4	3	4	4	4	4	4	10	8	0	0	0	0	0	0	0	0	4	3	3	3	3	0	0	0	0	0	#NULL!	#NULL!	#NULL!	4	4	0	3.2	2	#NULL!
1338	minority	Croatian-Serbian context	elementary school	3rd grade of elementary school	13	4	3	4	4	4	4	4	4	4	3	4	4	4	3	4	10	10	0	0	0	0	0	0	0	0	3	2	4	4	2	0	0	0	0	0	1	1	3.5	4	3.66667	0	3	0	2
1339	minority	Croatian-Serbian context	elementary school	3rd grade of elementary school	14	4	4	4	4	4	4	3	4	4	3	4	4	4	4	1	10	10	0	0	0	0	0	0	0	0	3	2	4	4	2	0	0	0	0	0	1	1	4	3.5	4	0	3	0	2
1340	minority	Croatian-Serbian context	high school	1st grade of high school	15	3	#NULL!	4	4	4	4	4	4	4	4	4	4	4	4	4	#NULL!	#NULL!	0	0	0	0	0	0	0	0	#NULL!	#NULL!	#NULL!	#NULL!	#NULL!	0	0	0	0	0	0	0	#NULL!	4	4	0	#NULL!	#NULL!	0
1341	minority	Croatian-Serbian context	high school	1st grade of high school	15	3	3	2	4	3	2	2	4	4	2	3	3	3	3	3	7	8	0	0	1	0	0	0	1	0	2	2	2	3	2	0	0	0	0	0	1	1	2.5	2	3	2	2.2	-1	2
1342	minority	Croatian-Serbian context	high school	1st grade of high school	15	4	3	4	4	4	4	4	4	4	4	4	4	4	4	4	10	10	0	0	0	0	0	0	0	0	3	2	2	2	2	0	0	0	0	0	0	0	3.5	4	4	0	2.2	0	0
1343	minority	Croatian-Serbian context	high school	1st grade of high school	15	4	2	2	4	4	3	3	4	4	4	3	4	4	3	3	10	5	0	0	0	0	0	0	0	0	2	2	2	2	2	0	0	0	0	0	1	0	2	3	3.33333	0	2	5	1
1344	minority	Croatian-Serbian context	high school	1st grade of high school	15	3	3	3	2	3	3	2	4	3	3	3	3	3	2	3	7	5	0	0	0	0	0	0	0	0	3	2	3	3	3	0	0	0	0	0	1	0	3	2.5	2.66667	0	2.8	2	1
1345	minority	Croatian-Serbian context	high school	1st grade of high school	15	3	4	4	4	4	4	4	4	4	4	4	4	4	4	4	10	10	0	0	0	0	0	0	0	0	3	3	3	3	4	0	0	0	0	0	0	0	4	4	4	0	3.2	0	0
1346	minority	Croatian-Serbian context	high school	1st grade of high school	15	3	3	4	4	4	4	4	4	4	4	3	4	4	3	4	10	10	0	0	0	0	0	0	1	0	3	4	3	3	3	0	0	0	0	0	1	0	3.5	4	3.33333	1	3.2	0	1
1347	minority	Croatian-Serbian context	high school	1st grade of high school	15	4	4	4	4	4	4	4	4	4	4	4	4	4	4	4	9	10	0	0	0	0	0	0	0	0	4	4	4	4	4	0	0	0	0	0	0	0	4	4	4	0	4	-1	0
1348	minority	Croatian-Serbian context	high school	1st grade of high school	15	2	3	3	3	4	4	4	4	4	4	3	3	3	4	4	5	5	0	0	0	0	0	0	0	0	3	3	3	3	3	0	0	0	0	0	0	0	3	4	3.33333	0	3	0	0
1349	minority	Croatian-Serbian context	high school	1st grade of high school	16	3	3	3	3	3	3	3	4	3	1	3	2	2	3	4	9	6	0	1	0	1	0	0	1	0	2	2	2	2	2	1	1	1	0	0	1	1	3	3	2.66667	3	2	3	5
1350	minority	Croatian-Serbian context	high school	1st grade of high school	14	3	3	3	4	4	3	3	3	4	4	4	4	4	4	4	10	9	0	0	0	0	0	0	0	0	3	3	3	3	2	0	0	0	0	0	0	0	3	3	4	0	2.8	1	0
1351	minority	Croatian-Serbian context	high school	2nd grade of high school	15	3	1	1	2	4	3	3	3	4	3	4	4	4	3	3	5	5	0	0	0	0	0	0	0	0	2	2	2	2	2	0	1	1	0	0	0	1	1	3	3.66667	0	2	0	3
1352	minority	Croatian-Serbian context	high school	2nd grade of high school	15	3	4	3	4	4	4	4	3	4	3	3	4	4	3	2	7	5	1	0	0	0	0	0	1	0	2	2	2	2	2	1	1	1	0	0	0	0	3.5	4	3.33333	2	2	2	3
1353	minority	Croatian-Serbian context	high school	2nd grade of high school	16	4	2	2	3	4	3	2	4	4	4	2	3	4	4	4	5	5	1	0	1	1	0	0	0	0	3	3	2	3	3	0	0	0	0	0	0	0	2	2.5	3.33333	3	2.8	0	0
1354	minority	Croatian-Serbian context	high school	2nd grade of high school	16	4	4	3	4	4	3	4	4	4	4	3	4	4	2	4	5	5	0	0	0	0	0	0	0	0	#NULL!	#NULL!	#NULL!	#NULL!	#NULL!	0	0	0	0	0	0	0	3.5	3.5	3	0	#NULL!	0	0
1355	minority	Croatian-Serbian context	high school	2nd grade of high school	15	3	3	2	3	3	2	2	3	3	3	#NULL!	3	3	3	3	5	5	1	0	0	0	1	0	1	0	2	2	2	2	2	0	0	0	0	0	1	0	2.5	2	#NULL!	3	2	0	1
1356	minority	Croatian-Serbian context	high school	2nd grade of high school	15	2	1	2	3	3	3	2	4	3	4	3	3	3	2	2	5	8	1	1	0	1	1	1	1	1	2	2	2	2	2	0	0	0	0	1	1	1	1.5	2.5	2.66667	7	2	-3	3
1357	minority	Croatian-Serbian context	high school	2nd grade of high school	16	3	3	#NULL!	4	4	4	3	4	4	4	3	4	4	4	4	8	8	0	0	0	0	0	0	0	0	2	2	2	3	4	0	0	0	0	0	0	0	#NULL!	3.5	3.66667	0	2.6	0	0
1358	minority	Croatian-Serbian context	high school	2nd grade of high school	15	4	4	2	4	4	4	4	4	4	4	4	4	4	4	4	10	10	0	0	0	0	0	0	0	0	2	2	2	2	3	0	0	0	0	0	0	0	3	4	4	0	2.2	0	0
1359	minority	Croatian-Serbian context	high school	2nd grade of high school	15	4	2	4	4	4	3	1	4	4	4	4	4	4	1	3	10	7	0	0	0	0	0	0	0	0	2	3	4	2	2	0	0	0	0	0	0	0	3	2	3	0	2.6	3	0
1360	minority	Croatian-Serbian context	high school	2nd grade of high school	16	3	3	4	4	4	4	4	4	4	4	2	4	4	3	4	5	10	0	0	0	0	0	0	1	0	2	3	4	4	4	0	0	0	0	0	0	0	3.5	4	3	1	3.4	-5	0
1361	minority	Croatian-Serbian context	high school	2nd grade of high school	15	3	2	1	2	4	4	3	4	4	4	2	4	4	4	4	10	10	0	0	0	0	0	0	0	0	3	3	3	2	4	0	0	0	0	0	0	0	1.5	3.5	3.33333	0	3	0	0
1362	minority	Croatian-Serbian context	high school	2nd grade of high school	16	4	3	4	4	1	3	2	4	4	4	4	4	4	3	4	8	10	0	0	0	0	0	0	0	0	3	3	3	2	1	0	0	0	0	0	0	0	3.5	2.5	3.66667	0	2.4	-2	0
1363	minority	Croatian-Serbian context	high school	2nd grade of high school	16	3	3	3	4	3	4	4	4	2	4	2	3	3	3	3	4	5	1	0	1	0	1	0	1	0	3	3	3	2	2	0	0	0	0	0	0	0	3	4	2.66667	4	2.6	-1	0
1364	minority	Croatian-Serbian context	high school	2nd grade of high school	15	2	2	2	3	3	3	2	3	3	3	2	3	3	2	3	5	5	1	0	0	0	0	0	0	0	2	2	2	2	2	0	1	0	0	0	0	0	2	2.5	2.33333	1	2	0	1
1365	minority	Croatian-Serbian context	high school	2nd grade of high school	15	4	3	4	4	4	4	4	4	4	4	2	4	4	2	2	10	5	0	0	0	0	0	0	0	0	3	3	2	2	2	0	0	0	0	0	0	0	3.5	4	2.66667	0	2.4	5	0
1366	minority	Croatian-Serbian context	high school	2nd grade of high school	16	4	4	4	3	2	3	2	4	4	2	4	4	4	#NULL!	4	8	5	0	0	0	0	0	0	0	0	3	3	3	2	2	0	0	0	0	0	0	0	4	2.5	#NULL!	0	2.6	3	0
1367	minority	Croatian-Serbian context	high school	2nd grade of high school	16	2	3	3	3	2	3	2	4	4	4	3	4	4	3	4	5	5	0	0	0	0	0	0	0	0	1	2	4	4	1	0	1	0	0	0	1	0	3	2.5	3.33333	0	2.4	0	2
1368	minority	Croatian-Serbian context	high school	2nd grade of high school	15	3	3	2	4	#NULL!	4	4	4	4	4	3	4	4	4	3	10	10	0	0	0	0	0	0	0	0	2	2	2	2	2	0	0	0	0	0	0	0	2.5	4	3.66667	0	2	0	0
1369	minority	Croatian-Serbian context	high school	3rd grade of high school	17	2	2	3	2	4	4	4	4	1	4	2	4	4	3	4	5	5	0	0	0	0	0	0	0	0	2	2	2	2	2	0	0	0	0	0	0	0	2.5	4	3	0	2	0	0
1370	minority	Croatian-Serbian context	high school	3rd grade of high school	17	3	3	3	3	3	4	3	4	4	4	3	3	4	3	3	10	7	0	0	1	0	1	0	1	0	3	3	3	3	3	0	0	0	0	0	0	0	3	3.5	3.33333	3	3	3	0
1371	minority	Croatian-Serbian context	high school	3rd grade of high school	17	1	1	4	1	4	3	3	1	3	2	1	2	2	2	1	10	8	1	0	0	0	0	0	0	0	2	2	2	2	2	0	1	0	1	1	1	1	2.5	3	1.66667	1	2	2	5
1372	minority	Croatian-Serbian context	high school	3rd grade of high school	17	3	2	3	3	3	2	2	3	3	2	3	4	4	4	4	10	8	0	1	1	0	1	0	0	0	2	2	2	2	2	0	0	0	0	0	0	0	2.5	2	3.66667	3	2	2	0
1373	minority	Croatian-Serbian context	high school	3rd grade of high school	#NULL!	1	1	2	3	1	1	1	4	2	4	4	4	2	3	4	#NULL!	#NULL!	#NULL!	#NULL!	#NULL!	#NULL!	#NULL!	#NULL!	#NULL!	#NULL!	#NULL!	#NULL!	#NULL!	#NULL!	#NULL!	#NULL!	#NULL!	#NULL!	#NULL!	#NULL!	#NULL!	#NULL!	1.5	1	3	#NULL!	#NULL!	#NULL!	#NULL!
1374	minority	Croatian-Serbian context	high school	3rd grade of high school	#NULL!	3	3	3	4	3	3	3	3	4	4	3	4	3	3	4	#NULL!	#NULL!	#NULL!	#NULL!	#NULL!	#NULL!	#NULL!	#NULL!	#NULL!	#NULL!	#NULL!	#NULL!	#NULL!	#NULL!	#NULL!	0	1	1	0	0	0	0	3	3	3	#NULL!	#NULL!	#NULL!	2
1375	minority	Croatian-Serbian context	high school	3rd grade of high school	17	4	2	#NULL!	1	2	2	4	1	3	2	1	2	3	2	3	0	10	#NULL!	0	0	0	0	0	#NULL!	#NULL!	#NULL!	#NULL!	#NULL!	#NULL!	#NULL!	#NULL!	#NULL!	#NULL!	#NULL!	#NULL!	#NULL!	#NULL!	#NULL!	3	2	#NULL!	#NULL!	-10	#NULL!
1376	minority	Croatian-Serbian context	high school	3rd grade of high school	18	3	4	4	4	4	4	4	2	2	2	2	3	4	2	3	5	5	1	0	0	1	0	1	1	0	4	3	2	3	4	0	0	0	0	0	1	1	4	4	2.66667	4	3.2	0	2
1377	minority	Croatian-Serbian context	high school	3rd grade of high school	17	3	4	4	3	4	4	4	4	1	2	4	4	4	1	1	5	5	1	0	1	0	1	0	0	1	1	2	3	4	1	0	0	0	0	0	0	0	4	4	3	4	2.2	0	0
1378	minority	Croatian-Serbian context	high school	3rd grade of high school	17	3	2	4	3	3	4	3	3	4	4	3	2	3	2	3	5	5	0	0	0	0	0	0	0	0	3	3	3	3	2	0	0	0	0	0	0	0	3	3.5	2.66667	0	2.8	0	0
1379	minority	Croatian-Serbian context	high school	3rd grade of high school	17	4	2	3	2	2	3	3	3	2	2	2	2	3	3	4	5	5	1	1	0	1	0	0	0	0	2	2	2	2	2	0	0	0	0	0	0	0	2.5	3	2.66667	3	2	0	0
1380	minority	Croatian-Serbian context	high school	3rd grade of high school	17	2	2	3	3	3	2	1	#NULL!	2	4	2	2	2	3	1	4	9	0	1	1	1	1	1	0	0	2	3	3	3	1	0	1	0	0	0	1	1	2.5	1.5	2.33333	5	2.4	-5	3
1381	minority	Croatian-Serbian context	high school	3rd grade of high school	16	3	2	3	3	4	4	4	4	4	4	2	4	4	4	3	10	10	0	0	0	0	0	0	0	0	3	3	3	3	3	0	1	0	0	0	0	0	2.5	4	3.33333	0	3	0	1
1382	minority	Croatian-Serbian context	high school	3rd grade of high school	17	3	2	4	2	3	2	2	2	3	2	3	3	4	4	4	10	0	1	0	1	0	0	0	1	0	2	3	2	3	2	0	1	0	0	1	1	0	3	2	3.66667	3	2.4	10	3
1383	minority	Croatian-Serbian context	high school	3rd grade of high school	17	2	2	4	2	4	4	4	4	4	4	3	4	4	3	4	10	6	0	1	0	0	0	0	1	0	2	2	2	2	1	0	0	0	1	1	1	0	3	4	3.33333	2	1.8	4	3
1384	minority	Croatian-Serbian context	high school	3rd grade of high school	17	3	2	3	3	3	3	3	4	2	2	3	3	3	3	3	10	0	1	1	0	1	1	1	1	0	1	2	1	2	1	1	1	1	1	1	1	0	2.5	3	3	6	1.4	10	6
1385	minority	Croatian-Serbian context	high school	3rd grade of high school	#NULL!	4	1	4	4	4	4	4	4	4	1	4	4	4	4	4	#NULL!	#NULL!	#NULL!	#NULL!	#NULL!	#NULL!	#NULL!	#NULL!	#NULL!	#NULL!	1	1	1	1	1	1	1	1	0	1	1	1	2.5	4	4	#NULL!	1	#NULL!	6
1386	minority	Croatian-Serbian context	high school	3rd grade of high school	#NULL!	4	2	2	1	3	2	4	4	2	1	4	4	4	#NULL!	2	10	0	1	1	0	1	1	0	1	0	1	2	3	4	#NULL!	1	1	1	1	1	1	0	2	3	#NULL!	5	#NULL!	10	6
1387	minority	Croatian-Serbian context	high school	3rd grade of high school	16	4	4	4	4	4	4	4	4	4	4	4	4	4	4	4	5	5	0	0	0	0	1	0	0	0	3	3	3	2	2	0	0	0	0	0	0	0	4	4	4	1	2.6	0	0
1388	majority	Croatian-Serbian context	high school	1st grade of high school	15	4	3	3	4	4	1	1	2	3	3	3	4	4	4	4	10	10	0	0	0	0	0	0	0	0	4	4	4	4	4	0	0	0	0	0	0	0	3	1	3.66667	0	4	0	0
1389	majority	Croatian-Serbian context	high school	1st grade of high school	14	2	2	2	3	3	3	4	3	4	2	3	3	4	3	3	8	6	0	0	0	0	0	0	0	0	3	3	3	4	3	0	0	0	0	0	0	1	2	3.5	3.33333	0	3.2	2	1
1390	majority	Croatian-Serbian context	high school	1st grade of high school	15	3	#NULL!	2	3	#NULL!	3	#NULL!	4	4	2	3	4	4	4	4	8	7	0	0	0	0	0	0	0	0	2	2	2	2	2	0	0	0	0	0	0	0	#NULL!	#NULL!	3.66667	0	2	1	0
1391	majority	Croatian-Serbian context	high school	1st grade of high school	15	3	2	4	3	3	3	3	3	4	4	3	4	4	3	3	5	5	1	0	0	0	0	0	0	0	2	2	2	2	3	0	1	0	0	1	0	1	3	3	3.33333	1	2.2	0	3
1392	majority	Croatian-Serbian context	high school	1st grade of high school	15	3	1	3	4	4	4	4	4	4	4	3	4	4	3	4	10	10	0	0	0	0	0	0	0	0	4	4	4	4	4	0	0	0	0	0	0	0	2	4	3.33333	0	4	0	0
1393	majority	Croatian-Serbian context	high school	1st grade of high school	15	4	4	#NULL!	3	4	2	1	3	2	1	4	4	4	3	4	8	4	0	0	0	0	0	0	1	0	2	2	2	3	1	0	0	1	0	0	0	0	#NULL!	1.5	3.66667	1	2	4	1
1394	majority	Croatian-Serbian context	high school	1st grade of high school	15	3	3	3	4	4	2	2	4	4	4	4	4	4	3	4	10	6	0	0	0	0	0	0	0	0	4	4	4	4	4	0	0	0	0	0	0	0	3	2	3.66667	0	4	4	0
1395	majority	Croatian-Serbian context	high school	1st grade of high school	15	3	3	3	2	4	3	3	4	4	2	4	4	4	4	4	9	8	0	0	0	0	0	0	1	0	3	3	3	4	2	0	0	0	0	0	0	0	3	3	4	1	3	1	0
1396	majority	Croatian-Serbian context	high school	1st grade of high school	15	3	2	1	3	3	#NULL!	#NULL!	#NULL!	#NULL!	2	3	3	4	3	4	9	5	0	0	1	#NULL!	0	0	1	0	2	3	3	3	2	#NULL!	#NULL!	#NULL!	0	0	0	1	1.5	#NULL!	3.33333	#NULL!	2.6	4	#NULL!
1397	majority	Croatian-Serbian context	high school	1st grade of high school	15	4	2	2	4	4	4	4	4	4	4	4	4	4	1	4	5	5	0	0	0	0	0	0	0	0	4	3	2	2	2	0	0	0	0	0	0	0	2	4	3	0	2.6	0	0
1398	majority	Croatian-Serbian context	high school	1st grade of high school	14	3	1	1	2	2	1	1	3	1	1	2	3	4	2	4	9	4	1	0	1	0	0	0	1	0	4	3	4	4	4	0	1	1	1	1	1	1	1	1	2.66667	3	3.8	5	6
1399	majority	Croatian-Serbian context	high school	1st grade of high school	14	4	1	2	4	4	3	3	3	4	4	4	4	4	3	3	10	5	0	0	1	0	0	0	1	0	3	3	2	3	3	0	0	1	0	0	0	0	1.5	3	3.66667	2	2.8	5	1
1400	majority	Croatian-Serbian context	high school	1st grade of high school	14	3	3	2	3	4	1	2	4	2	1	4	4	4	4	4	7	4	0	0	0	0	0	0	0	0	3	3	3	3	4	0	0	0	1	1	1	1	2.5	1.5	4	0	3.2	3	4
1401	majority	Croatian-Serbian context	high school	1st grade of high school	15	4	3	2	4	4	3	2	4	4	4	4	3	4	3	4	8	8	0	0	0	0	0	0	0	0	2	2	1	2	1	0	0	0	0	0	0	0	2.5	2.5	3.66667	0	1.6	0	0
1402	majority	Croatian-Serbian context	high school	1st grade of high school	15	3	3	#NULL!	3	3	4	4	4	4	4	3	4	4	4	4	9	9	0	0	0	0	0	0	0	0	2	3	2	3	3	0	0	0	0	0	0	0	#NULL!	4	3.66667	0	2.6	0	0
1403	majority	Croatian-Serbian context	high school	1st grade of high school	14	3	2	3	4	4	4	4	4	4	4	3	4	4	2	3	10	10	0	0	0	0	0	0	0	0	3	3	2	3	2	0	0	0	0	0	0	0	2.5	4	3	0	2.6	0	0
1404	majority	Croatian-Serbian context	high school	1st grade of high school	15	1	1	3	3	3	2	2	3	3	1	4	4	4	4	4	10	4	1	0	0	0	1	0	0	0	2	2	2	1	1	0	0	0	0	0	1	0	2	2	4	2	1.6	6	1
1405	majority	Croatian-Serbian context	high school	1st grade of high school	15	3	2	3	4	4	4	3	4	4	4	3	3	4	3	4	10	10	0	0	0	0	0	0	0	0	3	3	3	4	4	0	0	0	0	0	0	0	2.5	3.5	3.33333	0	3.4	0	0
1406	majority	Croatian-Serbian context	high school	1st grade of high school	15	3	3	3	3	3	4	4	4	4	4	4	4	4	3	4	10	10	0	0	0	0	0	0	0	0	3	4	3	4	3	0	0	0	0	0	0	0	3	4	3.66667	0	3.4	0	0
1407	majority	Croatian-Serbian context	high school	1st grade of high school	14	3	2	2	3	3	2	3	3	3	3	4	4	4	3	4	10	8	1	0	1	0	0	0	0	0	4	4	4	4	4	1	0	1	0	0	1	1	2	2.5	3.66667	2	4	2	4
1408	majority	Croatian-Serbian context	high school	1st grade of high school	14	3	3	3	4	4	4	2	#NULL!	4	4	4	4	4	3	3	10	8	0	0	0	0	0	0	0	0	3	3	3	3	4	0	0	0	0	0	0	0	3	3	3.66667	0	3.2	2	0
1409	majority	Croatian-Serbian context	high school	2nd grade of high school	16	3	2	3	4	4	3	4	4	4	4	3	3	4	1	1	10	10	0	0	0	0	0	0	0	0	3	4	2	4	3	0	0	0	0	0	0	0	2.5	3.5	2.66667	0	3.2	0	0
1410	majority	Croatian-Serbian context	high school	2nd grade of high school	16	2	1	1	3	2	2	2	4	3	3	2	3	4	3	4	9	7	0	0	0	0	0	0	0	0	2	2	2	2	2	0	0	0	0	0	0	0	1	2	3	0	2	2	0
1411	majority	Croatian-Serbian context	high school	2nd grade of high school	16	1	1	3	#NULL!	4	4	2	3	1	1	3	4	4	4	4	10	5	1	0	0	0	0	0	1	0	3	3	3	3	3	0	0	0	0	0	#NULL!	#NULL!	2	3	3.66667	2	3	5	#NULL!
1412	majority	Croatian-Serbian context	high school	2nd grade of high school	16	3	4	3	3	3	4	4	4	4	4	3	3	4	3	4	5	5	0	0	0	0	0	0	0	0	2	2	2	2	2	0	0	0	0	0	0	0	3.5	4	3.33333	0	2	0	0
1413	majority	Croatian-Serbian context	high school	2nd grade of high school	16	1	1	2	1	1	4	4	4	4	4	2	3	3	2	3	10	10	0	0	0	0	0	0	0	0	3	3	3	3	4	0	0	0	0	0	0	0	1.5	4	2.33333	0	3.2	0	0
1414	majority	Croatian-Serbian context	high school	2nd grade of high school	16	1	1	2	1	1	4	4	4	4	3	2	2	3	2	3	10	10	0	0	0	0	0	0	0	0	3	3	3	3	3	0	0	0	0	0	0	0	1.5	4	2.33333	0	3	0	0
1415	majority	Croatian-Serbian context	high school	2nd grade of high school	16	2	2	3	3	2	4	3	4	4	4	2	2	1	1	1	10	5	0	0	0	0	0	0	0	0	2	1	1	1	1	0	1	0	0	0	0	0	2.5	3.5	1.33333	0	1.2	5	1
1416	majority	Croatian-Serbian context	high school	2nd grade of high school	16	2	2	2	2	3	4	4	4	4	1	2	4	4	4	4	7	7	0	0	0	0	0	0	0	0	3	3	3	3	3	0	0	0	0	0	0	0	2	4	3.33333	0	3	0	0
1417	majority	Croatian-Serbian context	high school	2nd grade of high school	16	3	2	3	4	4	4	3	4	4	4	4	4	4	3	3	9	7	0	0	0	0	0	0	0	0	2	3	3	3	2	0	0	0	0	0	0	0	2.5	3.5	3.66667	0	2.6	2	0
1418	majority	Croatian-Serbian context	high school	2nd grade of high school	15	3	2	2	2	2	1	1	1	1	1	2	3	1	1	1	8	3	0	0	0	0	0	0	0	0	2	3	4	3	3	0	0	0	0	0	0	0	2	1	1.33333	0	3	5	0
1419	majority	Croatian-Serbian context	high school	2nd grade of high school	#NULL!	1	1	1	1	3	1	1	2	1	3	3	3	3	2	4	10	0	#NULL!	#NULL!	#NULL!	#NULL!	#NULL!	#NULL!	#NULL!	#NULL!	#NULL!	#NULL!	#NULL!	#NULL!	#NULL!	1	1	1	1	1	1	1	1	1	2.66667	#NULL!	#NULL!	10	7
1420	majority	Croatian-Serbian context	high school	2nd grade of high school	#NULL!	2	2	4	2	3	4	4	4	4	1	2	3	3	4	4	#NULL!	#NULL!	#NULL!	#NULL!	#NULL!	#NULL!	#NULL!	#NULL!	#NULL!	#NULL!	#NULL!	#NULL!	#NULL!	#NULL!	#NULL!	1	1	1	1	1	1	1	3	4	3	#NULL!	#NULL!	#NULL!	7
1421	majority	Croatian-Serbian context	high school	2nd grade of high school	#NULL!	#NULL!	#NULL!	#NULL!	#NULL!	#NULL!	#NULL!	#NULL!	#NULL!	#NULL!	#NULL!	#NULL!	#NULL!	#NULL!	#NULL!	#NULL!	#NULL!	#NULL!	#NULL!	#NULL!	#NULL!	#NULL!	#NULL!	#NULL!	#NULL!	#NULL!	#NULL!	#NULL!	#NULL!	#NULL!	#NULL!	1	1	1	0	0	1	1	#NULL!	#NULL!	#NULL!	#NULL!	#NULL!	#NULL!	5
1422	majority	Croatian-Serbian context	high school	2nd grade of high school	16	1	2	1	1	1	4	4	4	1	1	1	3	4	4	4	3	10	0	0	0	0	0	0	0	0	3	4	3	4	4	0	0	0	0	0	0	0	1.5	4	3	0	3.6	-7	0
1423	majority	Croatian-Serbian context	high school	2nd grade of high school	16	3	3	3	1	1	3	3	3	3	2	2	4	4	4	3	10	7	0	0	1	0	0	0	0	0	2	2	2	2	1	1	1	1	1	1	1	1	3	3	3.33333	1	1.8	3	7
1424	majority	Croatian-Serbian context	high school	3rd grade of high school	17	3	2	3	3	4	2	2	3	3	2	4	3	4	3	3	10	9	0	0	0	0	0	0	0	0	2	2	2	2	2	0	0	0	0	0	0	0	2.5	2	3.66667	0	2	1	0
1425	majority	Croatian-Serbian context	high school	3rd grade of high school	17	4	3	3	3	4	3	3	4	4	3	3	4	3	3	3	8	4	0	0	0	0	0	0	0	0	3	2	3	2	#NULL!	0	0	0	0	0	0	0	3	3	3	0	#NULL!	4	0
1426	majority	Croatian-Serbian context	high school	3rd grade of high school	16	1	1	3	3	1	3	3	4	4	4	1	2	3	3	4	10	4	0	0	0	0	0	0	0	0	1	2	1	2	2	0	1	0	0	#NULL!	0	0	2	3	2.33333	0	1.6	6	#NULL!
1427	majority	Croatian-Serbian context	high school	3rd grade of high school	17	3	3	2	3	1	2	2	3	2	3	3	4	4	3	4	5	5	0	0	0	0	0	0	0	0	2	2	2	2	2	0	0	0	0	0	0	0	2.5	2	3.33333	0	2	0	0
1428	majority	Croatian-Serbian context	high school	3rd grade of high school	17	3	2	3	3	4	3	3	4	3	3	2	3	3	2	2	5	5	0	0	0	0	0	0	0	0	3	3	3	3	3	0	0	0	0	0	1	1	2.5	3	2.33333	0	3	0	2
1429	majority	Croatian-Serbian context	high school	3rd grade of high school	17	3	2	2	3	3	2	2	2	3	4	2	3	4	3	1	5	0	0	1	0	0	0	0	0	0	2	2	1	1	2	1	1	1	0	0	0	0	2	2	3	1	1.6	5	3
1430	majority	Croatian-Serbian context	high school	3rd grade of high school	16	2	3	4	3	4	3	#NULL!	4	4	#NULL!	4	4	4	4	4	8	8	0	0	0	0	0	0	0	0	2	2	2	2	2	0	0	0	0	0	1	0	3.5	#NULL!	4	0	2	0	1
1431	majority	Croatian-Serbian context	high school	3rd grade of high school	17	3	3	#NULL!	3	3	4	4	4	4	#NULL!	#NULL!	3	3	3	3	5	5	#NULL!	#NULL!	#NULL!	#NULL!	#NULL!	#NULL!	#NULL!	#NULL!	#NULL!	#NULL!	#NULL!	#NULL!	#NULL!	0	0	0	0	0	0	0	#NULL!	4	#NULL!	#NULL!	#NULL!	0	0
1432	majority	Croatian-Serbian context	high school	3rd grade of high school	17	3	2	2	3	3	3	3	4	4	3	4	4	4	4	4	8	8	0	0	0	0	0	0	0	0	2	2	2	2	2	0	0	0	0	0	1	1	2	3	4	0	2	0	2
1433	majority	Croatian-Serbian context	high school	3rd grade of high school	16	2	3	2	3	2	2	2	4	3	2	3	3	3	4	3	7	6	1	0	1	0	0	0	0	0	2	2	2	2	2	0	0	0	0	0	1	0	2.5	2	3.33333	2	2	1	1
1434	majority	Croatian-Serbian context	high school	3rd grade of high school	17	2	2	2	3	3	3	1	3	4	2	2	3	4	2	4	8	6	0	1	0	1	0	0	1	0	3	3	3	3	3	1	1	0	0	0	1	1	2	2	2.66667	3	3	2	4
1435	majority	Croatian-Serbian context	high school	3rd grade of high school	16	3	3	2	3	3	2	3	3	3	2	3	3	3	#NULL!	3	9	5	0	0	1	0	0	0	0	0	2	2	2	2	2	0	0	0	0	0	0	1	2.5	2.5	#NULL!	1	2	4	1
1436	majority	Croatian-Serbian context	high school	3rd grade of high school	17	2	3	3	3	3	3	3	3	3	3	3	3	3	3	3	8	6	0	0	0	0	0	0	0	0	2	2	2	3	2	0	0	0	0	0	0	0	3	3	3	0	2.2	2	0
1437	majority	Croatian-Serbian context	high school	3rd grade of high school	17	3	2	1	3	4	3	2	3	4	3	1	3	3	2	3	5	5	0	0	0	0	0	0	0	0	3	2	2	2	1	1	0	0	0	0	0	0	1.5	2.5	2	0	2	0	1
1438	majority	Croatian-Serbian context	high school	3rd grade of high school	#NULL!	3	4	3	4	4	3	3	4	4	4	4	4	3	4	4	10	5	#NULL!	#NULL!	#NULL!	#NULL!	0	0	0	0	2	2	2	2	1	0	0	0	0	0	0	0	3.5	3	3.66667	#NULL!	1.8	5	0
1439	majority	Croatian-Serbian context	high school	3rd grade of high school	17	2	2	3	3	3	4	4	4	4	4	3	4	4	4	4	10	0	1	1	1	1	1	1	0	0	1	1	1	1	1	0	0	0	0	0	0	0	2.5	4	3.66667	6	1	10	0
1440	majority	Croatian-Serbian context	high school	3rd grade of high school	16	1	1	1	1	1	2	1	1	4	4	1	2	3	1	1	10	0	1	1	1	1	1	1	1	0	1	1	1	1	1	1	1	1	1	1	1	1	1	1.5	1.66667	7	1	10	7
